# Supplementary material for: Collagen-Derived Peptides in CKD: A Link to Fibrosis
Source: Toxins (Basel). 2021 Dec 23;14(1):10. doi: 10.3390/toxins14010010 (PMC8781252; doi:10.3390/toxins14010010)
Supplement: Supplementary file 1 [file toxins-14-00010-s001.zip]

Archive with 4 entries (4 files):
- Supplementary Figure S1 - Correlation example of identical sequences with different PTMs.png
- Supplementary Figure S2 - Col1a1 alignment plot.jpg
- Supplementary Table S1 - Correlation of 503 COL1A1.xlsx
- Supplementary Table S2 - Top ten highest abundance of 503 peptides.xlsx
