# Supplementary material for: Collagen-Derived Peptides in CKD: A Link to Fibrosis
Source: Toxins (Basel). 2021 Dec 23;14(1):10. doi: 10.3390/toxins14010010 (PMC8781252; doi:10.3390/toxins14010010)
Supplement: Supplementary file 1 [file toxins-14-00010-s001.zip › Supplementary Table S1 - Correlation of 503 COL1A1.xlsx]

## Sheet: Sheet 1
ID.ML1	rho eGFR	pvalue_egfr	eGFR P-value (B-H)	rho Age	pvalue_age	Age P-value (B-H)	rho Age-corrected	pvalue_age_corrected	Age-corrected P-value (B-H)	rho Age-matched	pvalue_age_matched	Age-matched P-value (B-H)
e20010	0.26446	8.69006e-81	4.75119e-80	-0.173812	3.28427e-35	1.7248e-34	0.18071	5.74765e-38	2.33151e-37	-0.162966	3.84048e-07	2.64625e-06
e19111	-0.30134	1.79996e-105	1.31214e-104	0.053083	0.000173175	0.000260021	-0.307065	1.206e-109	2.33315e-108	-0.0108724	0.736539	0.793925
e19121	0.170802	4.83487e-34	1.37398e-33	-0.104291	1.43742e-13	3.36289e-13	0.131109	1.29449e-20	3.57762e-20	-0.109475	0.000679398	0.00207114
e18806	0.1516	4.30629e-27	1.07238e-26	-0.0810296	9.59914e-09	1.85706e-08	0.107956	1.94657e-14	4.23863e-14	-0.100298	0.00186191	0.00508989
e18625	0.355571	6.34783e-149	8.40252e-148	-0.196552	9.93882e-45	7.24525e-44	0.268962	1.33542e-83	1.4927e-82	-0.197181	7.18085e-10	8.59992e-09
e17946	0.536801	0	0	-0.309467	2.00684e-111	7.21029e-110	0.41268	6.51807e-205	1.63929e-202	-0.149419	3.32485e-06	1.9223e-05
e17890	0.49507	1.62507e-307	1.02176e-305	-0.350138	3.65142e-144	3.06111e-142	0.340103	1.28659e-135	4.62252e-134	-0.248456	5.67825e-15	1.6801e-13
e17690	0.54836	0	0	-0.338159	5.35383e-134	2.69298e-132	0.396564	5.72862e-188	4.80249e-186	-0.294742	1.07521e-20	6.76037e-19
e17288	0.118016	5.65561e-17	1.10691e-16	-0.165939	3.35499e-32	1.62265e-31	0.0229291	0.104988	0.120293	-0.125336	9.87229e-05	0.000385174
e17280	0.275228	1.31564e-87	7.52005e-87	-0.190843	3.19067e-42	2.11172e-41	0.174318	2.08044e-35	7.86813e-35	-0.261801	1.64813e-16	5.92148e-15
e17047	0.376337	5.36702e-168	9.309e-167	-0.103761	1.90853e-13	4.44441e-13	0.345106	7.72014e-140	3.23602e-138	-0.0948763	0.00325632	0.00839964
e16771	0.484937	2.53546e-293	1.41704e-291	-0.266995	2.29812e-82	6.08397e-81	0.368035	3.34939e-160	1.68474e-158	-0.210168	4.80297e-11	6.90256e-10
e16606	0.613694	0	0	-0.392031	2.2743e-183	1.14397e-180	0.439262	5.64888e-235	2.84139e-232	-0.271773	1.02201e-17	4.28392e-16
e16118	0.119094	2.93327e-17	5.83176e-17	-0.0375946	0.00784622	0.0103587	0.0945318	2.11671e-11	4.06376e-11	0.00641601	0.842626	0.869213
e15863	0.140444	1.90407e-23	4.45463e-23	-0.0251022	0.0759258	0.0907141	0.124659	8.98414e-19	2.31745e-18	0.00869185	0.787959	0.826562
e14501	0.314497	3.32344e-115	2.69628e-114	-0.153457	9.98938e-28	4.15261e-27	0.253832	2.32087e-74	2.08464e-73	-0.0664134	0.0396541	0.0747041
e13817	-0.123792	1.5631e-18	3.20914e-18	0.0707496	5.50623e-07	9.65029e-07	-0.0988646	2.44866e-12	4.92671e-12	0.100345	0.00185265	0.00508989
e13322	-0.119497	2.29065e-17	4.57222e-17	0.0910569	1.11493e-10	2.30785e-10	-0.0786872	2.52883e-08	4.35616e-08	0.0446511	0.166864	0.255084
e13274	0.339153	7.9831e-135	8.72934e-134	-0.173932	2.94778e-35	1.57738e-34	0.258192	5.82756e-77	5.63704e-76	-0.159335	6.973e-07	4.49669e-06
e13277	0.232524	2.28601e-62	9.91263e-62	-0.139824	2.97949e-23	1.0265e-22	0.170394	6.9356e-34	2.45676e-33	-0.0176923	0.584033	0.669176
e12986	0.465571	1.70779e-267	7.80926e-266	-0.339105	8.75452e-135	4.89281e-133	0.297393	1.19743e-102	1.82518e-101	-0.349508	5.77396e-29	5.8086e-27
e13043	0.0626944	9.14667e-06	1.27445e-05	0.0364713	0.00990513	0.0128409	0.0866244	8.50136e-10	1.53268e-09	0.0419328	0.194247	0.288219
e12851	0.504013	0	0	-0.379728	3.01178e-171	5.04975e-169	0.310331	4.54921e-112	9.94893e-111	-0.363811	2.05298e-31	5.16323e-29
e12508	-0.0989158	2.38575e-12	4.0679e-12	-0.0597409	2.36787e-05	3.75723e-05	-0.156329	1.005e-28	3.26138e-28	-0.0523865	0.104774	0.169458
e12469	0.243151	3.34562e-68	1.61812e-67	-0.132309	5.74094e-21	1.82765e-20	0.188446	3.4103e-41	1.47878e-40	-0.111687	0.000526608	0.00166594
e11972	0.234327	2.45341e-63	1.0731e-62	-0.184016	2.50045e-39	1.4973e-38	0.151754	3.81793e-27	1.20026e-26	-0.21094	4.06634e-11	6.01578e-10
e11902	0.337867	9.35326e-134	1.001e-132	-0.237499	4.61325e-65	7.73488e-64	0.228309	3.9225e-60	2.63069e-59	-0.0900091	0.00525676	0.0127737
e11753	0.203094	1.06582e-47	3.67196e-47	-0.213879	7.99546e-53	8.37857e-52	0.086696	8.23309e-10	1.48966e-09	-0.174525	5.26158e-08	4.64312e-07
e11537	-0.108383	1.53554e-14	2.79847e-14	0.163284	3.21853e-31	1.52729e-30	-0.0347504	0.0139966	0.0175568	0.0648864	0.0444385	0.0806952
e11536	0.475775	6.77497e-281	3.40781e-279	-0.247142	1.81214e-70	3.25538e-69	0.373064	6.76072e-165	4.2508e-163	-0.219014	6.86179e-12	1.15049e-10
e11452	-0.0576342	4.54788e-05	6.25022e-05	-0.0148628	0.29337	0.3229	-0.0781768	3.1118e-08	5.3421e-08	-0.0480326	0.136974	0.214676
e11415	0.588063	0	0	-0.382835	2.92804e-174	7.36402e-172	0.411768	6.27988e-204	1.05293e-201	-0.280033	9.34104e-19	4.69854e-17
e11375	0.344198	4.56544e-139	5.21913e-138	-0.136104	4.18029e-22	1.3743e-21	0.29961	3.15064e-104	5.28258e-103	-0.0100304	0.756269	0.805939
e11122	0.148728	3.98188e-26	9.77017e-26	-0.210236	4.63539e-51	4.02e-50	0.0236973	0.0938419	0.108511	-0.113207	0.000440889	0.00140359
e10863	0.00756847	0.592618	0.614612	-0.0431028	0.00230001	0.00320473	-0.0238754	0.0913988	0.106175	-0.0716111	0.026504	0.0531135
e10668	0.21151	1.13045e-51	4.12039e-51	-0.175188	9.45754e-36	5.11521e-35	0.124387	1.06926e-18	2.73015e-18	-0.111534	0.000536089	0.00168286
e10266	0.0949561	1.72085e-11	2.86618e-11	-0.0156456	0.268683	0.298339	0.0899471	1.87132e-10	3.47334e-10	-0.0171708	0.595166	0.675776
e09408	0.150762	8.27793e-27	2.05113e-26	-0.106703	3.8867e-14	9.30958e-14	0.100819	8.97349e-13	1.84986e-12	-0.0351745	0.276259	0.3837
e08916	0.1516	4.30657e-27	1.07238e-26	-0.0269053	0.0571245	0.0700819	0.137284	1.82311e-22	5.27025e-22	-0.0370162	0.251877	0.356885
e07944	0.243096	3.5944e-68	1.72189e-67	-0.168078	5.27916e-33	2.62912e-32	0.172363	1.20608e-34	4.42815e-34	-0.102998	0.00139536	0.00396535
e07225	0.319882	2.46509e-119	2.1016e-118	-0.184273	1.95646e-39	1.18566e-38	0.239135	5.80353e-66	4.23069e-65	-0.143184	8.44505e-06	4.37924e-05
e06859	0.000113546	0.993596	0.993596	0.00572527	0.685669	0.718523	0.0199632	0.158127	0.17995	0.0596536	0.0646696	0.1114
e06309	0.239813	2.4449e-66	1.11799e-65	-0.0887615	3.23187e-10	6.60826e-10	0.210667	2.87863e-51	1.46257e-50	-0.10748	0.000851555	0.0025496
e05551	0.0943757	2.28365e-11	3.77853e-11	-0.111446	2.72099e-15	6.80925e-15	0.05053	0.000351032	0.000483752	-0.110705	0.000590017	0.00180963
e05458	0.0536008	0.000149483	0.000201582	0.0329249	0.0199019	0.0252795	0.0967424	7.12665e-12	1.4052e-11	0.0147749	0.647518	0.725393
e05259	0.198074	2.07005e-45	6.94156e-45	-0.0262206	0.0637486	0.0768958	0.198408	1.46368e-45	6.75442e-45	0.0201983	0.531925	0.620822
e05237	0.331842	8.14991e-129	8.19881e-128	-0.178885	3.16311e-37	1.76783e-36	0.261891	3.30975e-79	3.39756e-78	-0.145614	5.89877e-06	3.19041e-05
e05119	0.316562	8.87175e-117	7.31556e-116	-0.182576	9.86897e-39	5.70585e-38	0.240358	1.21949e-66	9.02065e-66	-0.0540951	0.0939111	0.155386
e04843	0.0824676	5.22548e-09	8.08743e-09	-0.0993637	1.8984e-12	4.20659e-12	0.0552289	9.3342e-05	0.000133006	-0.0909693	0.00479103	0.0116985
e04330	0.00209725	0.882137	0.889208	-0.0699301	7.4354e-07	1.28966e-06	-0.0241753	0.0873999	0.101764	-0.115308	0.000343607	0.00113707
e04321	-0.110955	3.60183e-15	6.66074e-15	0.154154	5.74488e-28	2.46981e-27	-0.0397347	0.00495299	0.00643761	0.00922332	0.775332	0.817593
e04236	0.165068	7.07545e-32	1.92376e-31	-0.0870197	7.12095e-10	1.41575e-09	0.128416	7.80239e-20	2.06558e-19	-0.0569051	0.0780237	0.132141
e03533	0.289987	1.80608e-97	1.19534e-96	-0.119315	2.56162e-17	7.15831e-17	0.238956	7.28239e-66	5.23292e-65	-0.124883	0.000104661	0.000401868
e01910	-0.0446846	0.00157517	0.00201094	0.169793	1.17705e-33	5.98038e-33	0.0660494	2.94911e-06	4.65016e-06	0.13998	1.34344e-05	6.69058e-05
e00220	0.215824	8.87456e-54	3.38175e-53	-0.0111939	0.428738	0.464774	0.224809	2.59661e-58	1.57361e-57	0.0416611	0.197155	0.291335
e17771	0.111358	2.8617e-15	5.33124e-15	-0.0369291	0.00901409	0.0117463	0.105943	5.88655e-14	1.25997e-13	-0.0248441	0.441963	0.543158
e17768	0.169673	1.30866e-33	3.6774e-33	-0.00666102	0.637718	0.676734	0.182185	1.43103e-38	5.94882e-38	-0.0119773	0.71091	0.779058
e17419	0.285499	2.08529e-94	1.32773e-93	-0.167605	7.96697e-33	3.92881e-32	0.211498	1.14536e-51	5.93936e-51	-0.129059	6.06378e-05	0.000256309
e16777	0.187054	1.33023e-40	4.15593e-40	-0.0611069	1.53317e-05	2.456e-05	0.165328	5.66738e-32	1.95253e-31	-0.0274604	0.395392	0.498452
e16553	0.0358619	0.0112127	0.0134928	0.0549415	0.000101527	0.000153358	0.0736272	1.86813e-07	3.13222e-07	0.0668784	0.0382866	0.0726724
e15333	0.240339	1.24937e-66	5.76545e-66	0.0175718	0.214126	0.240952	0.276296	2.66581e-88	3.19262e-87	0.22939	6.27915e-13	1.21477e-11
e14445	0.409589	1.36926e-201	3.62495e-200	-0.255103	4.09985e-75	9.37375e-74	0.293894	3.50014e-100	5.17816e-99	-0.160919	5.3839e-07	3.6108e-06
e13253	0.250653	1.69857e-72	8.63012e-72	-0.157283	4.64302e-29	2.06676e-28	0.183673	3.47442e-39	1.4686e-38	-0.170881	9.99128e-08	8.10583e-07
e12661	0.220322	5.05229e-56	2.03304e-55	-0.0482283	0.000646322	0.000939595	0.206369	3.17679e-49	1.56659e-48	-0.115732	0.000326587	0.00109516
e11855	0.063769	6.40323e-06	8.97165e-06	0.00414464	0.769524	0.796441	0.0713513	4.40711e-07	7.22077e-07	-0.000687796	0.98302	0.98302
e10777	0.193606	1.99933e-43	6.53028e-43	-0.183588	3.76582e-39	2.20257e-38	0.0970003	6.26637e-12	1.24094e-11	-0.159712	6.55789e-07	4.28392e-06
e10554	0.217402	1.4667e-54	5.719e-54	-0.119223	2.71024e-17	7.44946e-17	0.178312	5.37925e-37	2.11388e-36	-0.16243	4.19694e-07	2.85278e-06
e10374	0.101217	7.29727e-13	1.25703e-12	-0.0936456	3.25229e-11	6.93178e-11	0.0584695	3.51995e-05	5.23827e-05	-0.0834296	0.00970647	0.0220734
e10135	0.112457	1.52088e-15	2.86517e-15	-0.0513034	0.000284324	0.000421873	0.0888016	3.17301e-10	5.8249e-10	-0.081087	0.0119623	0.0265067
e09598	0.220668	3.38107e-56	1.37152e-55	-0.175317	8.40541e-36	4.59557e-35	0.142183	5.37227e-24	1.59896e-23	-0.186605	5.69608e-09	6.22854e-08
e09449	0.110616	4.36925e-15	8.0503e-15	-0.0427815	0.00248026	0.00342739	0.0889227	3.00161e-10	5.53043e-10	0.055407	0.0861976	0.144525
e09230	0.0961369	9.62583e-12	1.61933e-11	0.00380305	0.788045	0.810607	0.113864	6.70942e-16	1.54809e-15	0.032004	0.321896	0.428343
e09124	0.0227667	0.107473	0.119864	-0.0421543	0.00286989	0.0039015	0.00319817	0.821132	0.832721	0.00460919	0.886586	0.906408
e09008	0.194971	5.00577e-44	1.64569e-43	-0.126772	2.29363e-19	6.8266e-19	0.139998	2.62861e-23	7.73211e-23	-0.042632	0.186907	0.278974
e08755	0.235688	4.4885e-64	1.98045e-63	-0.144432	1.02144e-24	3.64386e-24	0.153149	1.27393e-27	4.05562e-27	-0.18099	1.63116e-08	1.54806e-07
e08350	0.0313957	0.0264188	0.0309038	0.102334	4.06515e-13	9.2944e-13	0.100734	9.37721e-13	1.9252e-12	0.118644	0.000229344	0.000806713
e08320	0.242643	6.45645e-68	3.06377e-67	-0.124766	8.39187e-19	2.46849e-18	0.191398	1.83578e-42	8.17164e-42	-0.0322478	0.318222	0.425706
e08228	0.277409	5.00678e-89	2.96283e-88	-0.222993	2.22247e-57	2.59977e-56	0.174254	2.20445e-35	8.2749e-35	-0.106074	0.000996252	0.00289662
e07823	0.111053	3.40678e-15	6.32329e-15	0.0263584	0.0623668	0.0755916	0.118979	3.14623e-17	7.60844e-17	-0.0125772	0.697129	0.768983
e07275	0.433972	8.95207e-229	3.21635e-227	-0.213376	1.40645e-52	1.44377e-51	0.358885	7.1379e-152	3.26396e-150	-0.0396708	0.219433	0.319927
e06883	-0.0682044	1.38468e-06	1.99569e-06	0.0882217	4.13509e-10	8.42085e-10	-0.0255849	0.0704557	0.083583	0.12922	5.93551e-05	0.000253014
e06650	0.326049	3.60474e-124	3.2967e-123	-0.185411	6.54401e-40	4.01419e-39	0.247516	1.10537e-70	9.26667e-70	-0.0774605	0.0163724	0.0347482
e06282	-0.0802241	1.34349e-08	2.06029e-08	0.129293	4.36621e-20	1.32301e-19	-0.0119368	0.398736	0.43225	0.131461	4.39593e-05	0.000192274
e06054	-0.032961	0.0197667	0.0232849	-0.0138405	0.327839	0.36005	-0.0510069	0.000308357	0.00042965	0.0107582	0.739205	0.794488
e05671	0.113327	9.18261e-16	1.74956e-15	-0.0040566	0.774285	0.799724	0.129862	2.98706e-20	8.0779e-20	0.0932689	0.00382343	0.00954902
e05379	0.306571	2.78982e-109	2.06365e-108	-0.146214	2.69096e-25	9.80834e-25	0.246214	6.1466e-70	4.90752e-69	-0.130387	5.07965e-05	0.000220264
e05228	0.348977	3.69373e-143	4.53158e-142	-0.137264	1.84823e-22	6.15669e-22	0.300798	4.4227e-105	7.67109e-104	0.0273134	0.397926	0.500392
e05202	-0.0727191	2.63915e-07	3.9159e-07	-0.00632651	0.654699	0.68894	-0.0841115	2.57456e-09	4.54386e-09	-0.0732013	0.0233203	0.048272
e04444	-0.122871	2.80214e-18	5.72957e-18	0.147848	7.8032e-26	2.95114e-25	-0.0473116	0.000818472	0.00110968	0.118837	0.000223982	0.000793402
e04238	0.193144	3.18663e-43	1.03411e-42	-0.0424403	0.00268578	0.00367106	0.182826	7.78229e-39	3.26208e-38	0.0333748	0.301594	0.409771
e03890	0.238909	7.73187e-66	3.47244e-65	-0.167539	8.4345e-33	4.11899e-32	0.163822	2.04208e-31	6.94032e-31	-0.18237	1.26321e-08	1.2867e-07
e03821	0.212899	2.40237e-52	8.95104e-52	-0.0188216	0.183296	0.209541	0.225528	1.10328e-58	6.76769e-58	0.0621853	0.0540927	0.0953053
e03723	-0.0429702	0.00237291	0.00297649	0.15049	1.02264e-26	4.01866e-26	0.0532684	0.000164311	0.000231508	0.0952487	0.00313638	0.00813195
e03682	0.139835	2.95639e-23	6.88455e-23	-0.0556902	8.14924e-05	0.000123839	0.12446	1.02068e-18	2.6194e-18	0.0296158	0.359343	0.462275
e03284	-0.11973	1.9848e-17	3.9775e-17	0.25945	1.01303e-77	2.42645e-76	0.0110382	0.435187	0.468734	0.241195	3.57626e-14	9.46769e-13
e03192	-0.040847	0.0038671	0.00477924	0.092149	6.6573e-11	1.38373e-10	0.00569055	0.687474	0.708605	0.009895	0.759457	0.807236
e03142	0.0171117	0.226368	0.246457	0.182407	1.15849e-38	6.62183e-38	0.119087	2.94513e-17	7.15651e-17	0.273739	5.82611e-18	2.66412e-16
e03111	0.11199	1.99159e-15	3.72404e-15	-0.0430554	0.00232584	0.00323176	0.0947072	1.94333e-11	3.74518e-11	-0.0570375	0.0773323	0.131413
e02914	0.15574	1.61549e-28	4.12484e-28	0.0662074	2.79226e-06	4.65068e-06	0.220465	4.28e-56	2.5033e-55	0.261157	1.9641e-16	6.58628e-15
e02679	0.0775424	4.02002e-08	6.07229e-08	0.000439003	0.975242	0.979135	0.0787269	2.48827e-08	4.30103e-08	0.0316375	0.327471	0.433469
e02592	0.370547	1.55174e-162	2.60176e-161	-0.162859	4.60789e-31	2.16614e-30	0.306735	2.11369e-109	3.93773e-108	-0.139633	1.41178e-05	6.96203e-05
e02446	0.041623	0.00324279	0.00402747	-0.0136502	0.334537	0.366606	0.0356329	0.0117424	0.014766	-0.0124303	0.700494	0.76932
e02280	0.0851805	1.61315e-09	2.54361e-09	-0.0375696	0.00788762	0.0103861	0.0715436	4.10284e-07	6.74421e-07	-0.0202941	0.529981	0.620822
e01983	0.112323	1.64305e-15	3.08378e-15	-0.086717	8.15607e-10	1.61516e-09	0.0669381	2.16509e-06	3.44633e-06	-0.103119	0.00137718	0.00393593
e01948	-0.120141	1.54104e-17	3.10056e-17	0.232537	2.2492e-62	3.6495e-61	0.00836056	0.554492	0.579853	0.210033	4.94437e-11	6.90839e-10
e01561	0.285439	2.29135e-94	1.44069e-93	-0.0872787	6.33767e-10	1.27006e-09	0.256835	3.80086e-76	3.60723e-75	-0.0887345	0.00593804	0.0142911
e01511	0.229075	1.55091e-60	6.6676e-60	-0.213335	1.47302e-52	1.48186e-51	0.116151	1.73718e-16	4.10234e-16	-0.216439	1.21966e-11	1.979e-10
e01461	-0.20833	3.76268e-50	1.33284e-49	0.262024	2.74458e-79	6.90263e-78	-0.0614362	1.37877e-05	2.10796e-05	0.240348	4.41613e-14	1.05777e-12
e01355	-0.0399417	0.00473206	0.00577725	0.147385	1.10912e-25	4.1325e-25	0.0426029	0.00258595	0.00339617	0.124286	0.000113013	0.000424219
e01338	-0.0706827	5.64361e-07	8.2762e-07	0.109631	7.62997e-15	1.89994e-14	-0.010413	0.461641	0.493005	0.0440898	0.172267	0.260211
e01262	0.148388	5.16323e-26	1.26073e-25	-0.0863444	9.6334e-10	1.90023e-09	0.113301	9.32182e-16	2.14104e-15	-0.0683453	0.0342329	0.0662274
e01214	0.100689	9.59611e-13	1.64739e-12	-0.0719212	3.56339e-07	6.33352e-07	0.0601614	2.07333e-05	3.13179e-05	-0.0843855	0.00890054	0.0205366
e01155	0.0893193	2.50135e-10	4.085e-10	0.0178989	0.205717	0.233054	0.118745	3.6301e-17	8.69495e-17	0.0345644	0.284681	0.393391
e00996	-0.0247709	0.0798775	0.0900861	0.0740012	1.61842e-07	2.94951e-07	0.01433	0.311022	0.346115	0.125283	9.94014e-05	0.000385174
e00564	-0.0785182	2.70905e-08	4.12924e-08	0.239657	2.98532e-66	5.17799e-65	0.0583911	3.60616e-05	5.35073e-05	0.220496	4.91172e-12	8.82355e-11
e00467	0.21589	8.22725e-54	3.15901e-53	-0.0930901	4.2484e-11	9.01665e-11	0.179283	2.18458e-37	8.65233e-37	-0.0971036	0.00259664	0.00683828
e00402	0.0276523	0.0505597	0.0580629	0.116959	1.07046e-16	2.84889e-16	0.0906877	1.3254e-10	2.47836e-10	0.0694012	0.0315467	0.0612663
e00214	0.0956263	1.23856e-11	2.07664e-11	0.00357429	0.800517	0.818415	0.10069	9.59131e-13	1.95321e-12	0.0566327	0.0794612	0.133676
e00180	-0.031087	0.0279376	0.0325292	0.122841	2.85515e-18	8.25367e-18	0.043108	0.00229719	0.00302484	0.071728	0.0262578	0.0530429
e06708	-0.158786	1.36076e-29	3.60243e-29	0.339999	1.57178e-135	1.11162e-133	0.0169897	0.229697	0.257897	0.360913	6.58812e-31	1.10461e-28
e03322	0.200525	1.60878e-46	5.50489e-46	-0.198494	1.33955e-45	1.00566e-44	0.105732	6.60175e-14	1.40707e-13	-0.209342	5.73528e-11	7.53315e-10
e15015	-0.402954	1.41963e-194	2.97531e-193	0.0640102	5.90625e-06	9.67702e-06	-0.407017	7.50165e-199	9.43333e-197	-0.0550514	0.0882364	0.147452
e17381	-0.00902164	0.523617	0.547566	-0.0317802	0.024627	0.0308913	-0.0316097	0.025408	0.0314783	-0.00320096	0.921099	0.932219
e03025	0.132772	4.18737e-21	9.1576e-21	-0.195472	3.00368e-44	2.12796e-43	0.0285262	0.043694	0.0532157	-0.211152	3.88452e-11	5.92095e-10
e08539	-0.0534264	0.0001571	0.000210723	-0.00334073	0.813303	0.8298	-0.0498369	0.000422988	0.000579735	0.0976505	0.00245455	0.00649811
e19885	0.409641	1.20498e-201	3.36725e-200	-0.325045	2.24796e-123	8.69786e-122	0.24496	3.1807e-69	2.46137e-68	-0.222235	3.30747e-12	6.16169e-11
e10483	0.177903	7.85394e-37	2.32384e-36	-0.102232	4.29101e-13	9.72241e-13	0.134787	1.04662e-21	2.92473e-21	-0.166579	2.09331e-07	1.59536e-06
e11002	0.335643	6.42205e-132	6.72977e-131	-0.230902	1.67493e-61	2.47791e-60	0.227598	9.24323e-60	6.03811e-59	-0.212263	3.05226e-11	4.79777e-10
e05274	-0.0339421	0.0163879	0.0194873	0.131488	1.00191e-20	3.13019e-20	0.0376932	0.00768522	0.00991196	0.0994389	0.00203801	0.00551139
e04820	0.105866	6.14046e-14	1.11103e-13	-0.0714509	4.24698e-07	7.52193e-07	0.0692544	9.50183e-07	1.52697e-06	-0.124682	0.000107405	0.000409279
e10445	0.138595	7.18832e-23	1.65859e-22	-0.0631395	7.89614e-06	1.27709e-05	0.115991	1.91097e-16	4.45008e-16	-0.0821435	0.010893	0.024352
e12366	0.3852	1.42032e-176	2.85768e-175	-0.247962	6.13036e-71	1.23343e-69	0.274671	3.01896e-87	3.53148e-86	-0.199254	4.71897e-10	5.78938e-09
e11270	0.109893	6.58001e-15	1.20794e-14	-0.106199	5.11902e-14	1.22032e-13	0.0591883	2.81587e-05	4.22801e-05	-0.0706839	0.0285282	0.0567181
e12488	-0.133755	2.13492e-21	4.70994e-21	0.049374	0.00047848	0.000703729	-0.115461	2.61965e-16	6.07229e-16	0.0804369	0.0126655	0.0279418
e17348	0.40875	1.0779e-200	2.71091e-199	-0.185751	4.71244e-40	2.92636e-39	0.334831	2.97827e-131	8.81218e-130	-0.171088	9.63682e-08	7.94643e-07
e19431	0.296854	2.89008e-102	2.04748e-101	-0.114302	5.1926e-16	1.33943e-15	0.246961	2.29975e-70	1.89635e-69	0.065804	0.0415084	0.077616
e11533	0.218887	2.6634e-55	1.06325e-54	-0.12918	4.70452e-20	1.41699e-19	0.171935	1.76699e-34	6.44056e-34	-0.0676748	0.036038	0.0689243
e17596	0.355528	6.93604e-149	8.94572e-148	-0.223161	1.82367e-57	2.18407e-56	0.254134	1.53788e-74	1.40646e-73	-0.170064	1.15145e-07	9.04971e-07
e17947	0.455265	2.0598e-254	7.96982e-253	-0.305395	2.03724e-108	6.83156e-107	0.325768	6.02795e-124	1.51603e-122	-0.0922498	0.00422794	0.0104248
e06316	0.179442	1.88331e-37	5.67249e-37	-0.0921736	6.57987e-11	1.37331e-10	0.139811	3.00719e-23	8.79429e-23	-0.0193107	0.55011	0.638247
e04405	-0.327159	4.73135e-125	4.49032e-124	0.0963047	8.85822e-12	1.91231e-11	-0.303385	5.96656e-107	1.07185e-105	-0.0170413	0.597946	0.677402
e02286	0.142469	4.35835e-24	1.02441e-23	-0.107691	2.25437e-14	5.47801e-14	0.0971356	5.85695e-12	1.16907e-11	-0.0637623	0.0482639	0.0870134
e08462	0.290561	7.25492e-98	4.99894e-97	-0.181085	4.04032e-38	2.28346e-37	0.214708	3.14021e-53	1.71687e-52	-0.0768771	0.0172015	0.0363545
e18869	0.0784691	2.76368e-08	4.1998e-08	0.0166377	0.239495	0.267702	0.0769334	5.13052e-08	8.68907e-08	0.0297878	0.356557	0.459868
e19279	0.43099	2.49893e-225	8.37976e-224	-0.217323	1.60652e-54	1.75669e-53	0.336677	9.03434e-133	2.84017e-131	-0.125272	9.95479e-05	0.000385174
e14190	0.412294	1.70315e-204	5.03933e-203	-0.188492	3.26187e-41	2.10349e-40	0.337511	1.84672e-133	6.19266e-132	-0.105249	0.0010914	0.00313699
e13850	0.326635	1.23422e-124	1.14965e-123	-0.117792	6.47704e-17	1.73295e-16	0.282868	1.22668e-92	1.5821e-91	-0.11652	0.000297043	0.00101641
e09125	0.277695	3.25543e-89	1.97287e-88	-0.141984	6.21399e-24	2.18576e-23	0.227208	1.47691e-59	9.52417e-59	-0.139306	1.47932e-05	7.1548e-05
e18906	0.404029	1.06116e-195	2.32072e-194	-0.212222	5.11778e-52	4.85706e-51	0.31436	4.22661e-115	9.66356e-114	-0.181089	1.60175e-08	1.54806e-07
e16078	0.0432843	0.00220356	0.00277097	-0.0446648	0.00158277	0.00222384	0.0137614	0.330613	0.366296	-0.0721335	0.0254189	0.0515553
e06948	-0.158066	2.45334e-29	6.39395e-29	0.156523	8.59126e-29	3.7907e-28	-0.076407	6.32549e-08	1.06769e-07	0.147162	4.67952e-06	2.61533e-05
e17949	0.376548	3.37821e-168	6.06871e-167	-0.186198	3.0559e-40	1.9214e-39	0.314994	1.39398e-115	3.33892e-114	0.0286617	0.375037	0.476373
e15174	0.246275	5.67644e-70	2.79926e-69	-0.136155	4.03411e-22	1.33497e-21	0.184654	1.35701e-39	5.78452e-39	-0.064389	0.0460984	0.0834082
e11836	0.359219	3.58216e-152	5.00508e-151	-0.269715	4.46899e-84	1.24883e-82	0.224375	4.3436e-58	2.60099e-57	-0.256027	7.81618e-16	2.45721e-14
e13200	0.503392	0	0	-0.287311	1.22896e-95	3.63628e-94	0.378934	1.75177e-170	1.25877e-168	-0.239596	5.32063e-14	1.21649e-12
e08888	0.323866	1.91341e-122	1.71865e-121	-0.119331	2.53666e-17	7.12815e-17	0.284082	1.88197e-93	2.49114e-92	0.0656341	0.0420381	0.0780265
e06978	0.312154	1.957e-113	1.56249e-112	-0.214834	2.72379e-53	2.91503e-52	0.214169	5.76912e-53	3.08709e-52	-0.107555	0.000844416	0.00254336
e12556	0.187204	1.14982e-40	3.61474e-40	-0.129034	5.18573e-20	1.55263e-19	0.119652	2.08314e-17	5.0865e-17	-0.125803	9.29357e-05	0.000368084
e02540	-0.0308319	0.0292488	0.0339772	-0.0499664	0.000408579	0.000604456	-0.0581783	3.85026e-05	5.69612e-05	-0.0307839	0.340697	0.445119
e08005	0.192464	6.31087e-43	2.02189e-42	-0.105931	5.92399e-14	1.40555e-13	0.158313	2.00527e-29	6.54967e-29	0.0445871	0.167473	0.255084
e12211	0.166234	2.60426e-32	7.15816e-32	-0.0974339	5.04419e-12	1.10314e-11	0.122686	3.14989e-18	7.80489e-18	-0.126197	8.83057e-05	0.000352522
e05448	0.272215	1.14508e-85	6.47162e-85	-0.108629	1.33826e-14	3.31599e-14	0.230882	1.7171e-61	1.18315e-60	-0.0270134	0.403132	0.505674
e12411	0.114404	4.88883e-16	9.42177e-16	-0.0297986	0.035116	0.0433989	0.121405	7.03292e-18	1.72564e-17	0.0190943	0.554588	0.641282
e07050	0.0133409	0.345602	0.370657	-0.0304871	0.0311052	0.0387275	-0.00950172	0.501762	0.530223	-0.0931856	0.00385515	0.00955242
e16213	0.2094	1.16433e-50	4.21338e-50	-0.0348392	0.0137537	0.0176482	0.200797	1.20934e-46	5.73865e-46	0.0445467	0.167859	0.255084
e10002	-0.207992	5.44491e-50	1.91524e-49	0.0391054	0.00568295	0.00756223	-0.208227	4.21314e-50	2.09823e-49	-0.0291857	0.366367	0.468919
e15177	0.151622	4.23321e-27	1.06465e-26	0.0373313	0.00829111	0.0108888	0.194338	9.52341e-44	4.31556e-43	0.119562	0.000204812	0.000735861
e14876	0.456459	6.61947e-256	2.77466e-254	-0.219285	1.68069e-55	1.87864e-54	0.369466	1.57728e-161	8.81527e-160	-0.0968863	0.00265516	0.00695596
e06082	-0.126733	2.35306e-19	4.95226e-19	0.213205	1.70489e-52	1.68149e-51	-0.00286653	0.839413	0.849547	0.148049	4.09379e-06	2.31368e-05
e05703	0.0323622	0.0221154	0.0259302	0.140109	2.42556e-23	8.41417e-23	0.122186	4.31453e-18	1.06383e-17	0.172855	7.07074e-08	6.02811e-07
e09627	0.252958	7.59615e-74	3.98007e-73	0.00023451	0.986773	0.988739	0.281753	6.80335e-92	8.55522e-91	0.190661	2.61013e-09	2.98385e-08
e05509	-0.0983117	3.24165e-12	5.50862e-12	-0.0372279	0.00847182	0.0110972	-0.136084	4.23928e-22	1.19126e-21	-0.0593515	0.0660382	0.113369
e12085	0.0248114	0.0793854	0.0897322	0.126362	2.99476e-19	8.86095e-19	0.117566	7.42785e-17	1.76236e-16	0.209257	5.84082e-11	7.53315e-10
e04851	-0.116823	1.16209e-16	2.2482e-16	0.0963358	8.72265e-12	1.89116e-11	-0.0794644	1.83932e-08	3.19026e-08	0.063101	0.0506405	0.0906483
e09358	0.158556	1.64286e-29	4.32648e-29	-0.0635404	6.91118e-06	1.12502e-05	0.123985	1.38275e-18	3.51275e-18	-0.0113389	0.725681	0.791795
e08489	0.0882738	4.03807e-10	6.49534e-10	0.112397	1.57442e-15	3.95967e-15	0.169262	1.87657e-33	6.55496e-33	0.195524	1.00099e-09	1.17093e-08
e08425	0.103712	1.95882e-13	3.51888e-13	-0.0749318	1.12914e-07	2.08808e-07	0.0712933	4.50304e-07	7.35399e-07	-0.0172082	0.594364	0.675776
e03905	0.00265651	0.851036	0.86131	-0.116816	1.167e-16	3.08947e-16	-0.0655396	3.51497e-06	5.52509e-06	-0.12923	5.92767e-05	0.000253014
e06520	0.290129	1.44002e-97	9.65774e-97	-0.204366	2.74259e-48	2.22504e-47	0.188346	3.76382e-41	1.61812e-40	-0.124397	0.000111412	0.000421357
e10653	0.0440243	0.00184745	0.00234664	0.113265	9.52046e-16	2.44326e-15	0.106977	3.34353e-14	7.21801e-14	0.126654	8.32066e-05	0.000337524
e09131	0.329047	1.46301e-126	1.44293e-125	-0.223718	9.45501e-58	1.15997e-56	0.228018	5.57189e-60	3.68771e-59	-0.0780812	0.0155291	0.0335241
e17425	0.176079	4.19705e-36	1.22739e-35	-0.0774568	4.16058e-08	7.80886e-08	0.146279	2.56132e-25	7.85574e-25	0.0241071	0.455628	0.552792
e05044	0.251352	6.64452e-73	3.4104e-72	-0.0789125	2.3066e-08	4.39477e-08	0.232106	3.82662e-62	2.67332e-61	-0.0378468	0.241384	0.345282
e11048	0.248761	2.12268e-71	1.06771e-70	-0.247438	1.22476e-70	2.36944e-69	0.118819	3.46957e-17	8.35022e-17	-0.176995	3.38072e-08	3.03661e-07
e10057	0.113351	9.05486e-16	1.73179e-15	0.0154343	0.2752	0.304233	0.138206	9.47805e-23	2.75576e-22	0.0334818	0.300046	0.409006
e00215	-0.118618	3.92245e-17	7.73723e-17	0.209324	1.26554e-50	1.07893e-49	0.000219765	0.987605	0.989572	0.183303	1.06168e-08	1.13622e-07
e18909	0.28001	9.76529e-91	6.06413e-90	-0.112521	1.46596e-15	3.70543e-15	0.245749	1.13243e-69	8.90022e-69	-0.0324475	0.315233	0.422832
e05651	0.0413067	0.00348527	0.00431795	-0.0723464	3.03764e-07	5.4182e-07	-0.00903799	0.522865	0.550211	-0.0620684	0.054547	0.0955999
e17912	-0.0272413	0.0540888	0.0618334	0.0991421	2.12586e-12	4.68994e-12	0.0308561	0.0291223	0.0359033	0.0786265	0.0148198	0.03227
e09978	-0.0457522	0.00121195	0.00157117	-0.0955441	1.28968e-11	2.76046e-11	-0.109569	7.90252e-15	1.74341e-14	-0.0872038	0.00686045	0.0163545
e07049	0.044971	0.00146898	0.0018946	-0.0724159	2.95921e-07	5.29708e-07	0.00575339	0.684208	0.707083	-0.0679963	0.0351626	0.0677654
e02810	0.216991	2.34871e-54	9.08769e-54	-0.177315	1.35135e-36	7.46957e-36	0.129963	2.79322e-20	7.63582e-20	-0.119306	0.000211407	0.00075417
e04584	0.0441223	0.00180449	0.00229787	0.00514509	0.716064	0.744174	0.0499336	0.000412176	0.000566461	-0.00285891	0.929507	0.93716
e09321	0.198826	9.48736e-46	3.22442e-45	-0.0311973	0.0273865	0.0341822	0.210742	2.64822e-51	1.35924e-50	0.0629859	0.0510641	0.0910824
e01768	-0.1676	7.99952e-33	2.22307e-32	0.210295	4.34378e-51	3.8332e-50	-0.0506402	0.000340701	0.000472101	0.164929	2.76616e-07	2.04615e-06
e11667	-0.138474	7.83396e-23	1.79931e-22	0.0541495	0.000127725	0.000192353	-0.122825	2.8854e-18	7.20877e-18	-0.010201	0.752258	0.803367
e05322	-0.00297741	0.833291	0.846759	0.087168	6.66158e-10	1.32967e-09	0.0517853	0.000248974	0.000348842	0.126323	8.68768e-05	0.000349592
e05294	0.25958	8.45131e-78	4.57098e-77	-0.0235284	0.0962083	0.112804	0.270048	2.74836e-84	3.14187e-83	0.0737064	0.0223808	0.0467118
e13603	0.139817	2.99339e-23	6.93859e-23	-0.0456565	0.00124102	0.00176837	0.136459	3.25881e-22	9.31353e-22	0.0920362	0.00431751	0.0105937
e05480	0.0727511	2.60743e-07	3.88029e-07	0.0567797	5.8901e-05	9.11607e-05	0.116047	1.84804e-16	4.32356e-16	0.145518	5.98418e-06	3.20217e-05
e16032	0.0476946	0.000741944	0.000974407	0.0443288	0.00171691	0.00240558	0.0893687	2.44509e-10	4.52161e-10	0.093565	0.00371268	0.00933738
e05160	-0.00796014	0.573615	0.597368	-0.0450675	0.00143469	0.00202711	-0.031158	0.0275818	0.0340876	0.00655458	0.839273	0.86863
e11903	-0.0866564	8.38052e-10	1.33822e-09	0.138559	7.37562e-23	2.52377e-22	-0.00959385	0.497623	0.526957	0.100465	0.0018294	0.00505597
e08197	0.099632	1.65478e-12	2.83113e-12	0.0215544	0.127527	0.148487	0.113115	1.03865e-15	2.37052e-15	0.0938336	0.00361473	0.00918494
e02517	0.287274	1.30251e-95	8.50863e-95	-0.200572	1.53027e-46	1.2027e-45	0.204886	1.57031e-48	7.59484e-48	0.000857687	0.978827	0.982734
e10875	0.222354	4.71133e-57	1.95851e-56	-0.0684604	1.26385e-06	2.14769e-06	0.215507	1.27161e-53	7.10688e-53	0.0364574	0.259112	0.364059
e00005	-0.0403278	0.00434377	0.00535519	0.189475	1.23801e-41	8.08727e-41	0.0810908	9.35585e-09	1.63403e-08	0.16386	3.309e-07	2.35324e-06
e04497	-0.12938	4.11991e-20	8.74394e-20	0.148025	6.81704e-26	2.59771e-25	-0.0512834	0.000285882	0.000399441	0.181955	1.36447e-08	1.34574e-07
e06468	0.295816	1.56351e-101	1.09229e-100	-0.209198	1.45343e-50	1.21846e-49	0.195996	1.75794e-44	8.03858e-44	-0.146714	5.00496e-06	2.76648e-05
e04777	0.157644	3.46211e-29	8.97651e-29	-0.154115	5.92421e-28	2.52532e-27	0.0855564	1.36671e-09	2.44645e-09	-0.11815	0.000243676	0.000851172
e16611	0.00180516	0.898456	0.903847	0.150556	9.71139e-27	3.84632e-26	0.0933041	3.83359e-11	7.30416e-11	0.139084	1.52686e-05	7.31437e-05
e12011	0.22303	2.12894e-57	8.92379e-57	-0.0421758	0.00285568	0.0038927	0.230315	3.43394e-61	2.33415e-60	0.0333305	0.302237	0.409771
e15267	-0.327348	3.34287e-125	3.23359e-124	0.0266963	0.0590823	0.0721321	-0.331467	1.64038e-128	4.58396e-127	-0.00802511	0.80388	0.838904
e16185	0.0438856	0.00190988	0.00241982	-0.0171203	0.226134	0.253331	0.0367242	0.00940359	0.0120051	0.0192824	0.550694	0.638247
e06218	0.306847	1.74737e-109	1.31183e-108	-0.145943	3.29986e-25	1.19412e-24	0.249361	9.54648e-72	8.13878e-71	-0.0450284	0.163304	0.250433
e03120	0.0221969	0.116564	0.12943	0.226177	5.08223e-59	6.72726e-58	0.149915	1.596e-26	4.98625e-26	0.282647	4.30747e-19	2.4074e-17
e08234	-0.321981	5.74835e-121	4.98521e-120	0.0363257	0.0102046	0.0131951	-0.326968	6.71118e-125	1.7767e-123	-0.0320818	0.32072	0.42791
e07720	-0.125087	6.82584e-19	1.42465e-18	-0.0131967	0.350842	0.383639	-0.136433	3.3195e-22	9.43339e-22	-0.018604	0.564803	0.650105
e11367	0.32226	3.47904e-121	3.0701e-120	-0.224368	4.37912e-58	5.50674e-57	0.226037	6.01256e-59	3.7804e-58	-0.113395	0.000431206	0.00138151
e02143	-0.0268898	0.0572672	0.0651706	0.0370575	0.00877738	0.0114676	0.00440407	0.755543	0.770869	0.010455	0.7463	0.7987
e10192	0.269914	3.34078e-84	1.86713e-83	-0.0880147	4.54304e-10	9.21431e-10	0.260061	4.31788e-78	4.34378e-77	0.0997936	0.00196353	0.00533867
e01633	0.257959	8.04446e-77	4.30464e-76	-0.132572	4.80077e-21	1.53808e-20	0.202674	1.66637e-47	7.9827e-47	-0.117222	0.000272839	0.000939986
e16615	0.218757	3.09404e-55	1.22543e-54	-0.137835	1.23371e-22	4.16479e-22	0.158454	1.78685e-29	5.8744e-29	-0.0985148	0.0022444	0.00600497
e12904	-0.118684	3.76823e-17	7.46229e-17	-0.0264166	0.0617903	0.0750737	-0.142274	5.02764e-24	1.5053e-23	-0.0696667	0.0309004	0.0604783
e10390	0.00650414	0.645658	0.665504	-0.0178154	0.20784	0.23493	0.00574601	0.684591	0.707083	0.0248022	0.442733	0.543158
e07514	-0.0552294	9.33288e-05	0.000127221	0.00396639	0.779173	0.803123	-0.0670912	2.05204e-06	3.27675e-06	-0.00843523	0.794077	0.830396
e14861	-0.286015	9.3393e-95	6.02265e-94	0.017366	0.219543	0.246496	-0.298304	2.69769e-103	4.37723e-102	-0.0533142	0.0987586	0.161284
e02794	0.132529	4.94071e-21	1.07584e-20	0.0350276	0.0132506	0.0170898	0.176403	3.12022e-36	1.20728e-35	0.0496799	0.123995	0.19675
e18536	0.362508	3.87763e-155	5.73661e-154	-0.211047	1.89074e-51	1.72916e-50	0.263114	5.88172e-80	6.16355e-79	-0.150565	2.7896e-06	1.67044e-05
e16441	0.151969	3.22537e-27	8.15257e-27	-0.10747	2.54802e-14	6.16179e-14	0.103671	2.00294e-13	4.2331e-13	-0.0143402	0.657217	0.734622
e15230	0.047715	0.000738056	0.000971838	-0.154009	6.44749e-28	2.72529e-27	-0.0372091	0.00850512	0.0109414	-0.139423	1.45486e-05	7.10482e-05
e13560	0.0736154	1.87658e-07	2.80928e-07	-0.0726862	2.67219e-07	4.83493e-07	0.038989	0.00582814	0.00753613	-0.0109025	0.735836	0.793925
e16624	0.198729	1.04932e-45	3.54234e-45	-0.100108	1.296e-12	2.88446e-12	0.172513	1.05454e-34	3.90025e-34	0.0568083	0.0785318	0.132555
e03278	-0.147583	9.54724e-26	2.31993e-25	0.0584123	3.58266e-05	5.61394e-05	-0.130902	1.48738e-20	4.08827e-20	0.000776591	0.980828	0.982782
e19228	-0.225256	1.52513e-58	6.50117e-58	0.0780242	3.31017e-08	6.23602e-08	-0.209875	6.90132e-51	3.47136e-50	0.0549302	0.0889398	0.148135
e06027	-0.215438	1.37429e-53	5.19749e-53	0.0490569	0.000520321	0.000760818	-0.212693	3.02377e-52	1.58433e-51	0.00403677	0.900593	0.917
e05995	0.0238584	0.0916302	0.10311	0.118023	5.63113e-17	1.52283e-16	0.0958806	1.09258e-11	2.13011e-11	0.0537015	0.0963297	0.158346
e15883	0.275733	6.18864e-88	3.57803e-87	-0.0888946	3.04063e-10	6.2426e-10	0.255906	1.36517e-75	1.27164e-74	0.0240242	0.45718	0.552792
e01777	0.0698203	7.73899e-07	1.12506e-06	-0.00518841	0.713778	0.743334	0.062018	1.14153e-05	1.75057e-05	-0.0674629	0.0366252	0.069782
e13311	0.296932	2.54281e-102	1.82719e-101	-0.25047	2.17052e-72	4.54904e-71	0.173129	6.07145e-35	2.26218e-34	-0.128651	6.40045e-05	0.000268286
e12263	0.102035	4.7575e-13	8.33805e-13	-0.0453574	0.00133616	0.00189321	0.0923945	5.92384e-11	1.11599e-10	0.0337192	0.29663	0.406553
e09761	-0.0581511	3.88255e-05	5.35047e-05	0.105914	5.9801e-14	1.4122e-13	0.00122087	0.931223	0.93494	0.150184	2.95762e-06	1.75022e-05
e12149	0.0399647	0.00470814	0.00576204	0.0129079	0.361485	0.393565	0.0608433	1.66849e-05	2.54318e-05	0.0778952	0.0157777	0.0339153
e05463	0.144122	1.28639e-24	3.05215e-24	-0.0814583	8.01618e-09	1.56284e-08	0.112938	1.15085e-15	2.60755e-15	-0.0372391	0.249031	0.353849
e08075	0.14463	8.81639e-25	2.10173e-24	-0.0455346	0.00127902	0.00181736	0.129186	4.68704e-20	1.24842e-19	0.016528	0.609024	0.686858
e18355	0.0588277	3.15043e-05	4.37754e-05	-0.069722	8.02055e-07	1.37691e-06	0.0272311	0.0541788	0.065196	-0.0310641	0.336319	0.443741
e01944	0.0304304	0.0314198	0.0363314	0.00692235	0.624582	0.665603	0.0367655	0.00932402	0.0119338	0.0254009	0.431798	0.536282
e07911	0.0828342	4.46749e-09	6.93564e-09	-0.0100167	0.478866	0.51578	0.0846356	2.0487e-09	3.62851e-09	0.0340398	0.292059	0.402482
e13564	-0.146002	3.15719e-25	7.63494e-25	0.0727027	2.65559e-07	4.82224e-07	-0.106827	3.63045e-14	7.80391e-14	0.15488	1.42372e-06	8.8411e-06
e04748	-0.0849697	1.76974e-09	2.7818e-09	0.228011	5.61817e-60	7.84983e-59	0.0422692	0.0027946	0.00365113	0.219596	6.01802e-12	1.04382e-10
e11940	0.167148	1.18346e-32	3.27077e-32	-0.0255458	0.0708868	0.0849045	0.175924	4.83574e-36	1.85678e-35	0.0248724	0.441443	0.543158
e11638	0.0668949	2.19809e-06	3.14102e-06	-0.0288371	0.0414492	0.0509754	0.0505635	0.000347865	0.000480704	0.0108482	0.737103	0.793925
e09729	-0.0145879	0.302393	0.326403	0.130222	2.34919e-20	7.24935e-20	0.0591953	2.80968e-05	4.22801e-05	0.117792	0.000254544	0.000883006
e04274	0.171545	2.50038e-34	7.1868e-34	-0.184001	2.53827e-39	1.50206e-38	0.0725733	2.78867e-07	4.64471e-07	-0.0838772	0.00932136	0.0213545
e10829	0.345717	2.32918e-140	2.7246e-139	-0.210391	3.90461e-51	3.50717e-50	0.244182	8.7677e-69	6.58232e-68	-0.233601	2.30019e-13	4.82082e-12
e06085	-0.107451	2.57441e-14	4.67484e-14	0.134034	1.76078e-21	5.714e-21	-0.0344599	0.0148179	0.0185408	0.1378	1.83184e-05	8.56293e-05
e14887	-0.241676	2.24845e-67	1.0472e-66	0.0349878	0.0133553	0.0171808	-0.244793	3.95359e-69	3.01311e-68	-0.0239653	0.458284	0.552798
e00271	-0.088561	3.54231e-10	5.76628e-10	0.0689593	1.05684e-06	1.80813e-06	-0.045859	0.00118024	0.00159158	0.0723214	0.0250382	0.0509887
e13831	0.192852	4.2727e-43	1.37767e-42	-0.119224	2.70794e-17	7.44946e-17	0.148399	5.11969e-26	1.58963e-25	-0.0621603	0.0541895	0.0953053
e10877	0.033347	0.0183709	0.0217425	0.074386	1.39531e-07	2.56146e-07	0.0759859	7.47144e-08	1.2569e-07	0.0351274	0.276905	0.3837
e09308	0.0331903	0.018927	0.022348	-0.0223946	0.113344	0.132279	0.0292135	0.0388634	0.0475627	0.0109595	0.734508	0.793925
e13648	0.122315	3.97874e-18	8.10244e-18	-0.153912	6.96365e-28	2.91893e-27	0.0446328	0.00159509	0.00212257	-0.0787286	0.0146902	0.0321269
e17471	-0.256536	5.74094e-76	3.03967e-75	0.0572341	5.13554e-05	7.99745e-05	-0.246937	2.37337e-70	1.92549e-69	-0.0462783	0.151921	0.234405
e15197	0.0448816	0.00150138	0.00193145	-0.0161695	0.252979	0.281523	0.0389916	0.00582487	0.00753613	-0.0129958	0.687573	0.760108
e04963	0.14532	5.26447e-25	1.26097e-24	-0.114892	3.66684e-16	9.50733e-16	0.0854673	1.42156e-09	2.53562e-09	-0.0518025	0.108708	0.174696
e13223	-0.162814	4.78539e-31	1.28035e-30	-0.0176497	0.212102	0.239209	-0.18982	8.80955e-42	3.85322e-41	-0.0487843	0.130927	0.207096
e17290	-0.0517345	0.00025249	0.000335986	0.101273	7.08629e-13	1.59125e-12	0.0103408	0.464754	0.495278	0.0938313	0.00361554	0.00918494
e14565	-0.0823573	5.47696e-09	8.45064e-09	0.0666669	2.38017e-06	3.9775e-06	-0.0570276	5.4664e-05	7.96986e-05	0.03935	0.223187	0.324459
e06332	0.208641	2.67713e-50	9.61855e-50	-0.194773	6.12506e-44	4.27904e-43	0.110788	3.96089e-15	8.81562e-15	-0.127294	7.65274e-05	0.000312953
e18705	0.290254	1.18235e-97	8.03682e-97	-0.159175	9.88767e-30	4.48063e-29	0.216442	4.39048e-54	2.48136e-53	-0.116071	0.000313574	0.00105858
e13494	-0.0111067	0.43234	0.457826	0.0250303	0.0767699	0.091289	0.0121028	0.392212	0.426097	0.0942291	0.00347476	0.00891738
e01646	-0.0356814	0.0116283	0.0139595	-0.0255451	0.0708944	0.0849045	-0.0574521	4.80704e-05	7.07e-05	-0.10125	0.00168316	0.00470348
e19075	0.225235	1.56488e-58	6.61458e-58	-0.119244	2.6764e-17	7.43772e-17	0.170935	4.29745e-34	1.54401e-33	0.0581658	0.071643	0.122157
e05584	-0.0221995	0.116522	0.12943	0.120538	1.20531e-17	3.44471e-17	0.0488523	0.000549112	0.000748518	0.128036	6.94235e-05	0.000288595
e16788	-0.0856398	1.31724e-09	2.08357e-09	0.148912	3.4577e-26	1.33786e-25	-0.00994319	0.482099	0.512192	0.172624	7.36435e-08	6.17378e-07
e00191	-0.0953653	1.40817e-11	2.35318e-11	0.17381	3.29187e-35	1.7248e-34	0.00775397	0.583582	0.606492	0.177141	3.29283e-08	3.01144e-07
e14935	-0.13013	2.49793e-20	5.32398e-20	0.0344871	0.0147392	0.0188167	-0.123131	2.37769e-18	5.9799e-18	0.0139812	0.665271	0.741977
e05596	-0.0285406	0.0435878	0.0502859	0.164957	7.77724e-32	3.72567e-31	0.0729785	2.39207e-07	3.99738e-07	0.148827	3.63857e-06	2.07978e-05
e09896	-0.0684089	1.28733e-06	1.86071e-06	-0.0320138	0.0235905	0.029665	-0.0865713	8.70569e-10	1.56392e-09	-0.0240438	0.456812	0.552792
e05309	-0.102531	3.66447e-13	6.49024e-13	0.0324283	0.0218448	0.0276079	-0.099617	1.66753e-12	3.36854e-12	-0.00938193	0.771574	0.817057
e11146	-0.113123	1.03401e-15	1.9553e-15	0.0584744	3.51456e-05	5.52445e-05	-0.0770827	4.83349e-08	8.21366e-08	-0.00670086	0.835736	0.866753
e14643	-0.0113778	0.421191	0.446961	-0.0241452	0.0877956	0.103665	-0.0251578	0.0752783	0.0888549	-0.0377994	0.241976	0.345282
e08515	0.277596	3.77787e-89	2.26222e-88	-0.287967	4.38509e-96	1.37856e-94	0.129937	2.84256e-20	7.72868e-20	-0.240728	4.01763e-14	1.01043e-12
e10195	0.186416	2.47427e-40	7.68244e-40	-0.0697484	7.94415e-07	1.36846e-06	0.160249	4.07476e-30	1.35735e-29	-0.0309213	0.338546	0.443741
e08392	-0.208347	3.69458e-50	1.318e-49	0.0243562	0.0850572	0.100668	-0.216726	3.17614e-54	1.83632e-53	-0.0886445	0.00598901	0.0143451
e04806	0.163782	2.1121e-31	5.68122e-31	-0.0966587	7.42993e-12	1.61786e-11	0.122819	2.89497e-18	7.20877e-18	0.0219945	0.496081	0.588511
e11918	0.0711942	4.67176e-07	6.87103e-07	-0.067685	1.66489e-06	2.8008e-06	0.0449475	0.00147743	0.00197645	0.0309076	0.338761	0.443741
e08913	-0.0261762	0.0641995	0.0728947	0.116479	1.42791e-16	3.76042e-16	0.0422937	0.0027788	0.00363994	0.102784	0.00142798	0.00403524
e13902	0.348382	1.20521e-142	1.44338e-141	-0.339938	1.76799e-135	1.11162e-133	0.162111	8.63975e-31	2.91664e-30	-0.359147	1.33307e-30	1.67634e-28
e10407	-0.0665665	2.46489e-06	3.51229e-06	-0.0434057	0.0021411	0.00299159	-0.0924998	5.63396e-11	1.06537e-10	-0.030389	0.346931	0.452089
e17162	0.212425	4.08081e-52	1.5093e-51	-0.149836	1.69712e-26	6.61744e-26	0.144039	1.36866e-24	4.14721e-24	-0.114486	0.000378982	0.00122986
e15596	0.0401784	0.00449052	0.00552257	-0.0702235	6.68e-07	1.16264e-06	0.0026559	0.851069	0.859614	-0.0783068	0.0152321	0.0330248
e09774	-0.0216339	0.12613	0.139436	0.0104605	0.459602	0.497161	-0.0108211	0.444274	0.475467	0.0660045	0.0408903	0.0767456
e08961	-0.103676	1.99715e-13	3.57497e-13	0.0296764	0.0358717	0.0442242	-0.101988	4.87753e-13	1.01801e-12	-0.0174002	0.590256	0.673998
e17961	0.089367	2.44699e-10	4.00924e-10	-0.0780811	3.23487e-08	6.11707e-08	0.0568268	5.80734e-05	8.44246e-05	-0.111154	0.000560224	0.00173946
e16605	-0.136878	2.42752e-22	5.52508e-22	0.024	0.0897199	0.105689	-0.126656	2.47443e-19	6.41566e-19	0.0105431	0.744237	0.79819
e15068	0.101603	5.96461e-13	1.03455e-12	-0.100793	9.0967e-13	2.03362e-12	0.0571005	5.3473e-05	7.81887e-05	-0.0631721	0.0503803	0.0905046
e07318	0.0566048	6.2077e-05	8.48498e-05	-0.0478754	0.000708169	0.00102654	0.0357371	0.0114986	0.0144957	-0.0329825	0.307315	0.415536
e17872	0.044773	0.00154165	0.00197818	0.00479179	0.734799	0.76207	0.0528271	0.000186142	0.000261534	0.00548601	0.865201	0.889971
e08012	0.197718	2.99152e-45	9.96513e-45	-0.196527	1.01944e-44	7.32538e-44	0.100725	9.41988e-13	1.9261e-12	-0.077751	0.0159728	0.0341887
e06550	-0.090024	1.80569e-10	2.96817e-10	0.108559	1.39192e-14	3.4269e-14	-0.0251448	0.0754295	0.0888549	0.0831676	0.00993842	0.0224171
e18011	-0.0250633	0.0763815	0.0865313	0.041417	0.00339894	0.00459588	-0.00235307	0.867885	0.874842	0.0401416	0.214007	0.312922
e02453	0.190141	6.40981e-42	2.02776e-41	-0.0569992	5.51349e-05	8.55952e-05	0.170292	7.5835e-34	2.66748e-33	-0.0367252	0.255627	0.360169
e15006	0.114378	4.96559e-16	9.53318e-16	-0.119186	2.77211e-17	7.5781e-17	0.0572329	5.13738e-05	7.53383e-05	-0.062751	0.0519375	0.0923129
e13830	-0.0230136	0.103712	0.116444	-0.0163406	0.247991	0.276585	-0.0330069	0.0195963	0.0243381	-0.0335558	0.298978	0.408658
e07421	-0.00567129	0.688476	0.706742	-0.0346869	0.0141725	0.0181394	-0.0279243	0.0483321	0.0585808	-0.0232326	0.472144	0.563268
e09745	-0.0876709	5.30936e-10	8.50512e-10	0.0181472	0.199498	0.227047	-0.0851112	1.66303e-09	2.95584e-09	0.00181055	0.955322	0.961054
e11456	-0.0372021	0.00851743	0.0103235	0.0427008	0.00252754	0.00347364	-0.0172872	0.221641	0.249408	0.0301234	0.351163	0.456421
e08040	0.101399	6.63789e-13	1.14737e-12	-0.0430226	0.00234386	0.00324783	0.100377	1.12799e-12	2.28782e-12	-0.0299129	0.354542	0.459625
e03982	-0.0645562	4.91373e-06	6.94271e-06	0.0804566	1.21964e-08	2.34153e-08	-0.024455	0.0837991	0.0980255	0.0844309	0.0088638	0.0205366
e11843	-0.0306155	0.0304022	0.0352357	0.0638864	6.1566e-06	1.00544e-05	0.00812372	0.565765	0.590414	0.114953	0.000358511	0.00117098
e09075	-0.0859997	1.12305e-09	1.782e-09	-0.00205292	0.884611	0.89529	-0.0960419	1.00891e-11	1.97464e-11	0.0147779	0.647453	0.725393
e01854	-0.0861693	1.0415e-09	1.65783e-09	0.121898	5.16811e-18	1.48546e-17	-0.0233828	0.0982845	0.113388	0.100953	0.00173705	0.00482727
e10079	0.157188	5.01338e-29	1.29319e-28	-0.0855316	1.38177e-09	2.71497e-09	0.129185	4.69088e-20	1.24842e-19	-0.0530081	0.100712	0.163942
e13370	-0.0530702	0.000173801	0.000232504	-0.0201344	0.154589	0.178345	-0.0661964	2.80284e-06	4.43343e-06	0.0187297	0.562175	0.648564
e00992	-0.0843299	2.34111e-09	3.66847e-09	0.0583157	3.69092e-05	5.76563e-05	-0.0607773	1.70408e-05	2.58958e-05	-0.0173692	0.59092	0.673998
e17072	0.124715	8.67059e-19	1.80219e-18	-0.159399	8.21918e-30	3.75841e-29	0.0489404	0.000536543	0.000733372	-0.0475234	0.141191	0.220555
e05941	0.242515	7.61733e-68	3.58086e-67	-0.155393	2.13358e-28	9.33211e-28	0.175431	7.58198e-36	2.88919e-35	-0.133667	3.25582e-05	0.000144927
e10936	-0.0270073	0.0561881	0.0640876	0.0411061	0.00364745	0.00491868	-0.00324692	0.818453	0.831681	0.0725469	0.0245878	0.0504802
e16621	0.0644404	5.10984e-06	7.17947e-06	-0.00714664	0.613401	0.655076	0.0717911	3.74098e-07	6.16954e-07	0.0497908	0.123157	0.196038
e02069	-0.00751096	0.595433	0.616261	-0.00359185	0.799558	0.818415	-0.0130344	0.356799	0.39444	0.0204662	0.526496	0.618756
e00655	-0.0457349	0.00121717	0.00157387	0.0409511	0.00377743	0.00508034	-0.028603	0.0431302	0.0526565	-0.0133064	0.680512	0.753959
e02135	0.276439	2.15126e-88	1.25824e-87	-0.171021	3.98325e-34	2.04447e-33	0.193786	1.66613e-43	7.4827e-43	-0.105977	0.00100698	0.00291098
e08485	0.00510106	0.71839	0.734451	0.0491838	0.00050319	0.000737914	0.0457085	0.00122513	0.00164331	0.0849129	0.00848197	0.019752
e03520	0.239793	2.51046e-66	1.13762e-65	-0.193674	1.86634e-43	1.28598e-42	0.148012	6.88514e-26	2.12468e-25	-0.0774818	0.0163428	0.0347482
e01096	0.179257	2.23807e-37	6.7009e-37	-0.0812325	8.81543e-09	1.71203e-08	0.14293	3.10572e-24	9.35437e-24	-0.121702	0.000156858	0.000580145
e12761	0.174668	1.51621e-35	4.40841e-35	-0.226316	4.30591e-59	5.85371e-58	0.0544873	0.000115855	0.000164155	-0.173809	5.97461e-08	5.18142e-07
e19711	0.0738363	1.7243e-07	2.58903e-07	-0.0459845	0.00114394	0.00163467	0.0590557	2.9347e-05	4.38029e-05	0.0218721	0.498482	0.589968
e09544	-0.00470122	0.739629	0.754631	0.0556675	8.20425e-05	0.000124299	0.026553	0.0604577	0.0724053	0.0657533	0.0416659	0.077622
e18015	0.118208	5.0349e-17	9.8928e-17	-0.108467	1.46483e-14	3.57675e-14	0.071938	3.54093e-07	5.85885e-07	-0.0936415	0.00368454	0.00931319
e08673	0.102885	3.04031e-13	5.42296e-13	-0.102728	3.30247e-13	7.61992e-13	0.0554481	8.75225e-05	0.000125068	-0.0416285	0.197506	0.291335
e06818	0.0466202	0.000975456	0.00127113	-0.0563577	6.68395e-05	0.000102935	0.0139617	0.323623	0.359343	-0.0204842	0.526134	0.618756
e08108	-0.0962341	9.17369e-12	1.54844e-11	0.00372139	0.792491	0.813516	-0.105173	8.93924e-14	1.89723e-13	-0.0379062	0.240647	0.345282
e00094	-0.0423284	0.00275653	0.00343201	0.159476	7.71712e-30	3.5612e-29	0.0370276	0.00883192	0.0113328	0.110779	0.000584962	0.00180513
e02899	0.150292	1.19183e-26	2.93868e-26	-0.155003	2.91801e-28	1.26531e-27	0.0564597	6.48341e-05	9.37113e-05	-0.153855	1.67313e-06	1.02632e-05
e06025	-0.00774105	0.58421	0.607144	0.0616559	1.28413e-05	2.06363e-05	0.0282798	0.0455456	0.0553368	0.0813615	0.0116759	0.0259867
e07080	0.078231	3.04427e-08	4.61226e-08	-0.11586	2.06645e-16	5.41366e-16	0.0113049	0.424175	0.457854	-0.120089	0.000191876	0.000699374
e11300	0.212166	5.4457e-52	1.99941e-51	-0.231987	4.42842e-62	6.96093e-61	0.0914129	9.4304e-11	1.76996e-10	-0.157293	9.69567e-07	6.17332e-06
e00658	-0.0340268	0.0161216	0.019216	0.0746755	1.24737e-07	2.29826e-07	-0.000181981	0.989736	0.989736	0.0229173	0.478178	0.568614
e01264	0.00307798	0.827747	0.842828	0.20704	1.53479e-49	1.26557e-48	0.127161	1.77988e-19	4.66292e-19	0.164574	2.93643e-07	2.14061e-06
e04607	-0.00526917	0.709523	0.726864	0.0328392	0.020226	0.0256264	0.0232282	0.100529	0.115448	0.023831	0.460807	0.554512
e09116	0.134034	1.76148e-21	3.90319e-21	-0.0414228	0.00339447	0.00459588	0.123157	2.33817e-18	5.91004e-18	0.0124819	0.699313	0.76932
e12838	-0.160152	4.4161e-30	1.17529e-29	0.151824	3.61333e-27	1.46573e-26	-0.0837226	3.04759e-09	5.34125e-09	0.166068	2.28299e-07	1.71395e-06
e13848	0.069076	1.01335e-06	1.46892e-06	-0.0755594	8.83592e-08	1.64003e-07	0.0302076	0.0326835	0.0401951	0.0185356	0.566235	0.650266
e06630	0.0518249	0.00024626	0.000328565	0.020088	0.155543	0.179035	0.0654176	3.665e-06	5.72514e-06	0.0166213	0.607003	0.686118
e06427	0.134759	1.06717e-21	2.37516e-21	-0.0188793	0.181957	0.208484	0.129533	3.72022e-20	1.00068e-19	-0.00429088	0.894371	0.912512
e04953	-0.0110301	0.435524	0.459263	0.0181466	0.199513	0.227047	0.00508127	0.719436	0.737019	-0.049885	0.122448	0.195529
e19783	0.177777	8.82684e-37	2.59643e-36	-0.0304399	0.0313667	0.0389566	0.180308	8.38386e-38	3.36634e-37	0.00741104	0.818615	0.852512
e07061	-0.0549413	0.000101531	0.000137656	-0.0298794	0.0346235	0.0428956	-0.0722633	3.13415e-07	5.20289e-07	-0.0454263	0.159613	0.24552
e02134	0.181786	2.08716e-38	6.36266e-38	-0.150964	7.07391e-27	2.82395e-26	0.101684	5.71874e-13	1.18376e-12	-0.187801	4.53277e-09	5.06663e-08
e11665	-0.0535258	0.000152715	0.00020539	0.112695	1.32498e-15	3.366e-15	0.0162079	0.251854	0.281517	0.0652759	0.0431742	0.0798007
e12542	-0.0665014	2.52141e-06	3.58268e-06	-0.00679656	0.63089	0.670904	-0.0698407	7.68158e-07	1.24239e-06	0.0240821	0.456094	0.552792
e05843	0.0101318	0.473826	0.497567	0.000693951	0.960873	0.968576	0.0123022	0.384457	0.420395	0.0487319	0.131342	0.2071
e14343	0.0884497	3.72687e-10	6.0277e-10	-0.00541084	0.702082	0.732671	0.107856	2.05778e-14	4.46147e-14	0.0871512	0.00689432	0.0163577
e07449	0.0283563	0.0449637	0.0517546	-0.0494717	0.000466222	0.000687711	0.0109262	0.439859	0.472754	-0.0716716	0.0263762	0.053069
e07302	0.195638	2.53382e-44	8.38493e-44	-0.107159	3.02451e-14	7.27908e-14	0.154134	5.83456e-28	1.88127e-27	-0.0734408	0.0228707	0.047537
e14988	0.168185	4.80901e-33	1.34385e-32	-0.132716	4.35087e-21	1.40288e-20	0.102805	3.17184e-13	6.67546e-13	-0.0424341	0.188963	0.281209
e09623	-0.101701	5.66881e-13	9.86648e-13	0.00015264	0.991391	0.991391	-0.118135	5.26313e-17	1.25467e-16	-0.0063885	0.843292	0.869213
e06775	-0.0837489	3.01312e-09	4.69226e-09	0.00561177	0.691577	0.723208	-0.088329	3.93786e-10	7.17661e-10	-0.00875591	0.786434	0.826562
e10219	0.0338135	0.0167997	0.0199299	-0.0922138	6.4554e-11	1.35294e-10	-0.0194548	0.168993	0.191881	-0.0534757	0.0977398	0.16014
e03973	-0.0946096	2.03794e-11	3.38312e-11	0.0643426	5.28137e-06	8.68146e-06	-0.0649698	4.27038e-06	6.62963e-06	0.083389	0.00974215	0.0220734
e16141	0.163833	2.02314e-31	5.47119e-31	-0.0324042	0.0219431	0.0276626	0.171223	3.32948e-34	1.20484e-33	0.106856	0.000913129	0.00271777
e14827	0.131905	7.55638e-21	1.63127e-20	-0.142462	4.38086e-24	1.55181e-23	0.0564014	6.5973e-05	9.50843e-05	-0.0700058	0.0300915	0.059125
e04015	0.155069	2.76809e-28	7.03207e-28	-0.0392786	0.00547298	0.00732157	0.153217	1.20709e-27	3.86729e-27	0.0355248	0.271502	0.379349
e12792	-0.00721151	0.610185	0.630232	-0.0588735	3.10596e-05	4.89748e-05	-0.0366366	0.00957478	0.0121927	-0.0233312	0.470266	0.563199
e11923	0.0733648	2.06513e-07	3.08238e-07	-0.0793519	1.92637e-08	3.68427e-08	0.0364527	0.00994293	0.0125977	-0.0439313	0.173816	0.261765
e15185	0.079649	1.70457e-08	2.60607e-08	0.00322995	0.819385	0.834313	0.0944929	2.15715e-11	4.12565e-11	0.0508219	0.115574	0.18514
e13768	0.0433885	0.00214985	0.00271702	-0.0460332	0.00113013	0.00161953	0.0178905	0.205931	0.23225	-0.00528646	0.87006	0.893143
e03849	0.128901	5.66395e-20	1.19704e-19	-0.0605017	1.86083e-05	2.97141e-05	0.108211	1.68904e-14	3.69387e-14	-0.00984247	0.760695	0.807236
e03080	0.019658	0.164585	0.180362	0.0259887	0.066132	0.0795799	0.03657	0.00970675	0.0123295	0.0403648	0.211468	0.311019
e19352	0.048086	0.000670642	0.000885389	0.00758853	0.591638	0.633178	0.0561234	7.16727e-05	0.000102711	-0.003536	0.912872	0.927626
e17593	0.0704589	6.12771e-07	8.96e-07	0.0199315	0.158789	0.182354	0.102588	3.55721e-13	7.45532e-13	0.0861115	0.00759529	0.0179363
e14018	0.00810539	0.566642	0.59133	-0.118565	4.05173e-17	1.10163e-16	-0.0667942	2.27679e-06	3.6127e-06	-0.0600745	0.0628013	0.108928
e15153	0.0221175	0.117878	0.1306	-0.0558242	7.83273e-05	0.000119753	-0.0124899	0.377246	0.413754	0.0382356	0.236581	0.340975
e14778	-0.054388	0.000119233	0.000161221	0.0592967	2.7221e-05	4.30571e-05	-0.0151475	0.284221	0.316992	0.0853938	0.00811567	0.0189869
e17683	-0.0163293	0.248317	0.26977	0.0380191	0.00717401	0.00949612	0.00440683	0.755395	0.770869	0.0112336	0.728128	0.792745
e12709	0.133234	3.05265e-21	6.70516e-21	-0.13094	1.45008e-20	4.5024e-20	0.0603951	1.92506e-05	2.91658e-05	-0.140133	1.31416e-05	6.61023e-05
e02857	0.113276	9.45665e-16	1.79498e-15	-0.0399542	0.00471906	0.00632983	0.101805	5.36832e-13	1.11581e-12	-0.0248167	0.442466	0.543158
e08538	0.0513053	0.000284173	0.000376156	-0.0602507	2.01541e-05	3.20808e-05	0.0127473	0.367492	0.404483	-0.0258722	0.423299	0.527028
e11014	0.124023	1.34943e-18	2.78181e-18	-0.0829172	4.31153e-09	8.43852e-09	0.0887245	3.28706e-10	6.01233e-10	-0.0545118	0.0914033	0.151736
e02960	-0.011081	0.433409	0.457993	0.0426878	0.00253521	0.00347469	0.00704877	0.618269	0.641215	0.0248669	0.441545	0.543158
e14355	0.117804	6.43161e-17	1.25392e-16	-0.134213	1.55635e-21	5.0834e-21	0.0548256	0.000105013	0.000149214	-0.0538512	0.0954039	0.157338
e02358	0.0699909	7.27247e-07	1.06031e-06	-0.102243	4.2655e-13	9.70834e-13	0.010844	0.443311	0.475448	-0.124077	0.000116073	0.000432478
e05327	-0.0145567	0.303426	0.326816	0.0781614	3.13133e-08	5.94362e-08	0.0298158	0.0350106	0.042952	0.106223	0.000979835	0.00286545
e03103	0.0198068	0.161412	0.177271	0.00658751	0.641433	0.677817	0.0246513	0.0813447	0.0953762	-0.00335683	0.917271	0.930216
e17361	0.120287	1.40784e-17	2.84395e-17	-0.044794	0.00153379	0.00216105	0.0967353	7.1517e-12	1.4052e-11	-0.0201968	0.531956	0.620822
e01290	-0.0228564	0.106095	0.118855	0.064611	4.82348e-06	7.9548e-06	0.0215433	0.127724	0.14568	0.0650965	0.0437526	0.0798007
e15306	0.0327242	0.0206683	0.0242901	-0.0472553	0.000830314	0.00120014	0.00870128	0.538468	0.565448	-0.0752382	0.0197303	0.0413513
e18574	-0.000276531	0.984403	0.986364	0.0366221	0.00960331	0.0124818	0.0252957	0.0736926	0.0872173	-0.00466939	0.885115	0.906408
e15062	-0.00232163	0.869634	0.878365	-0.0342527	0.0154296	0.0196484	-0.0243511	0.0851221	0.099342	-0.00729918	0.821306	0.853548
e03267	0.0274184	0.0525438	0.0602039	-0.0563538	6.69177e-05	0.000102935	-0.00534128	0.705732	0.725937	-0.058384	0.0705836	0.12076
e01698	0.0120547	0.394094	0.421765	0.101643	5.84335e-13	1.31803e-12	0.0702766	6.55124e-07	1.06643e-06	0.0325089	0.314317	0.422731
e00383	-0.0963376	8.71495e-12	1.47597e-11	0.0922968	6.20571e-11	1.30605e-10	-0.0542974	0.000122394	0.000172933	-0.0110398	0.732637	0.793925
e13111	0.0399753	0.0046971	0.00576204	-0.0249028	0.078285	0.0928711	0.0343479	0.0151459	0.0189042	-0.0245199	0.447945	0.547107
e07030	0.011654	0.410005	0.436933	-0.0314666	0.0260797	0.0326321	-0.00795003	0.574102	0.597875	-0.013586	0.674179	0.750248
e08639	-0.0394206	0.00530598	0.00646224	0.0651254	4.04993e-06	6.70104e-06	-0.00227947	0.871981	0.877213	0.106256	0.000976283	0.00286545
e00345	-0.0462393	0.00107341	0.00139515	0.0623934	1.00975e-05	1.6279e-05	-0.0124817	0.37756	0.413754	0.0402965	0.212243	0.311248
e17310	0.105574	7.19394e-14	1.29697e-13	-0.0773246	4.38728e-08	8.17334e-08	0.0772237	4.5683e-08	7.78933e-08	-0.0518148	0.108624	0.174696
e00568	0.0228241	0.106589	0.119143	0.0688632	1.094e-06	1.86536e-06	0.0639262	6.07501e-06	9.34474e-06	0.0989395	0.00214728	0.00577585
e02690	0.00287987	0.838676	0.850512	0.095928	1.06733e-11	2.29431e-11	0.0590977	2.89654e-05	4.33619e-05	0.113586	0.000421641	0.00135952
e13419	0.124638	9.10574e-19	1.88485e-18	-0.0927956	4.89205e-11	1.03391e-10	0.0840664	2.62552e-09	4.61761e-09	-0.0604187	0.0613068	0.106703
e05062	0.102728	3.30277e-13	5.8703e-13	-0.112907	1.17229e-15	2.99321e-15	0.0402461	0.00442343	0.00576421	-0.0328126	0.309814	0.417793
e20139	-0.135581	6.02336e-22	1.34655e-21	0.0266119	0.0598892	0.0729402	-0.127525	1.40263e-19	3.69385e-19	0.0297903	0.356517	0.459868
e02798	0.00903697	0.522912	0.547566	0.0250353	0.076711	0.091289	0.0237245	0.0934654	0.108325	-0.039053	0.226702	0.328621
e17480	0.101753	5.51704e-13	9.63566e-13	-0.0725405	2.8234e-07	5.07204e-07	0.0651429	4.02587e-06	6.2694e-06	-0.0617255	0.0558986	0.0976285
e01599	-0.0106837	0.45008	0.47362	0.102852	3.09337e-13	7.17034e-13	0.0442874	0.00173413	0.00229545	0.127351	7.59574e-05	0.000312953
e00498	-0.0654968	3.56686e-06	5.05389e-06	0.00895211	0.526823	0.566222	-0.068607	1.19928e-06	1.92114e-06	-0.0389462	0.227976	0.329518
e14386	0.0347275	0.0140598	0.0168382	-0.0266986	0.0590608	0.0721321	0.0180431	0.202087	0.228941	-0.0116161	0.719256	0.78649
e00053	0.019933	0.158758	0.174738	0.0121323	0.391058	0.424843	0.0256737	0.0694859	0.0826274	0.0338049	0.295404	0.405978
e03795	0.0212586	0.132838	0.14653	0.00626404	0.65789	0.690853	0.0167266	0.236993	0.265495	-0.0291853	0.366372	0.468919
e03090	-0.0137773	0.330055	0.354738	0.0668933	2.1993e-06	3.6875e-06	0.0178983	0.205733	0.23225	0.107723	0.000828629	0.00251084
e17420	0.0885195	3.60998e-10	5.85749e-10	-0.0878685	4.85482e-10	9.80713e-10	0.0457207	0.00122144	0.00164274	-0.132889	3.62161e-05	0.000159796
e00217	-0.0433134	0.00218846	0.00275888	0.123292	2.14758e-18	6.24411e-18	0.0222617	0.115501	0.132038	0.0652021	0.0434112	0.0798007
e20023	0.0312063	0.0273415	0.031909	-0.0148905	0.292472	0.322617	0.0278136	0.0492286	0.059524	-0.0464089	0.150767	0.23334
e18831	-0.264475	8.51045e-81	4.70413e-80	0.00774344	0.584094	0.626437	-0.289567	3.51132e-97	4.77349e-96	-0.0694832	0.0313458	0.0611121
e18580	0.379864	2.22841e-171	4.31112e-170	-0.192736	4.80545e-43	3.26641e-42	0.309135	3.54102e-111	7.12453e-110	-0.0429392	0.183748	0.275896
e18181	0.183866	2.88643e-39	8.90721e-39	-0.162394	6.8096e-31	3.17151e-30	0.0970796	6.02322e-12	1.1975e-11	-0.155266	1.33936e-06	8.42122e-06
e18072	0.190369	5.11043e-42	1.62693e-41	-0.196986	6.3618e-45	4.70586e-44	0.0869447	7.36484e-10	1.33737e-09	-0.102239	0.00151427	0.00425517
e17505	0.309416	2.18795e-111	1.71959e-110	-0.131499	9.94432e-21	3.12625e-20	0.253263	5.02392e-74	4.43339e-73	-0.106317	0.000969655	0.00286545
e16724	-0.017466	0.216897	0.236658	0.0207239	0.142869	0.165583	-0.0121103	0.391918	0.426097	0.0352771	0.274861	0.382978
e16709	0.132473	5.13382e-21	1.11307e-20	-0.00645766	0.648019	0.683341	0.14536	5.11074e-25	1.558e-24	-0.0360798	0.26408	0.370006
e16573	-0.0184711	0.191591	0.209501	0.070316	6.4574e-07	1.1278e-06	0.0258281	0.0678249	0.0808435	0.0621927	0.0540638	0.0953053
e16266	0.0446963	0.00157069	0.00201032	-0.0740599	1.58232e-07	2.89421e-07	0.00837634	0.553744	0.579853	-0.0474661	0.141671	0.220621
e16177	0.33208	5.22273e-129	5.36129e-128	-0.152761	1.7302e-27	7.0939e-27	0.276896	1.08337e-88	1.32911e-87	-0.141887	1.02027e-05	5.23668e-05
e16170	0.40755	2.04106e-199	4.88883e-198	-0.247382	1.31985e-70	2.45883e-69	0.298015	4.33134e-103	6.80832e-102	-0.245904	1.09167e-14	3.0506e-13
e16015	0.0359938	0.0109174	0.0131689	-0.0873291	6.19542e-10	1.24652e-09	-0.0261732	0.0642303	0.0767407	-0.145903	5.65082e-06	3.08953e-05
e15755	-0.349837	6.66363e-144	8.37951e-143	0.0653722	3.72251e-06	6.17961e-06	-0.340268	9.35796e-136	3.62081e-134	-0.0267088	0.408457	0.511079
e15607	0.0568226	5.81461e-05	7.96935e-05	-0.0239711	0.0901071	0.105897	0.0484334	0.00061274	0.000832995	-0.0218119	0.499665	0.58998
e15334	0.0754791	9.11851e-08	1.37324e-07	0.0562832	6.83412e-05	0.000104804	0.127063	1.89704e-19	4.94411e-19	0.111492	0.000538648	0.00168286
e14987	-0.0677746	1.61298e-06	2.31808e-06	-0.00153739	0.913454	0.922625	-0.0649011	4.37144e-06	6.76564e-06	0.0162635	0.614764	0.691782
e14847	0.0551995	9.41486e-05	0.000127991	0.119405	2.42467e-17	6.89044e-17	0.13223	6.05927e-21	1.68387e-20	0.182659	1.19724e-08	1.25461e-07
e14837	-0.130174	2.42552e-20	5.19164e-20	-0.046321	0.00105165	0.00151137	-0.182109	1.53702e-38	6.33707e-38	-0.042694	0.186267	0.278846
e14801	0.356534	8.90985e-150	1.21126e-148	-0.158563	1.63436e-29	7.34002e-29	0.290523	7.70818e-98	1.077e-96	0.0285995	0.376075	0.476489
e14211	0.165193	6.35948e-32	1.73849e-31	-0.11512	3.20543e-16	8.35406e-16	0.111905	2.09121e-15	4.6959e-15	-0.14473	6.72633e-06	3.56142e-05
e14036	0.251938	3.01431e-73	1.56309e-72	-0.152758	1.73469e-27	7.0939e-27	0.190087	6.76226e-42	2.9837e-41	-0.0731089	0.0234956	0.0484356
e13825	0.566574	0	0	-0.36318	9.50046e-156	1.19468e-153	0.402054	1.23384e-193	1.24125e-191	-0.270334	1.53762e-17	5.94942e-16
e13733	0.0118037	0.404016	0.431465	0.039229	0.0055324	0.00738143	0.0433677	0.00216047	0.00285228	0.0965966	0.00273505	0.00712813
e13673	0.27829	1.32517e-89	8.12877e-89	-0.0773533	4.33706e-08	8.10982e-08	0.268704	1.94303e-83	2.12466e-82	-0.0245101	0.448127	0.547107
e13503	0.0712592	4.56038e-07	6.72689e-07	0.000568777	0.967927	0.973734	0.0781345	3.16558e-08	5.41595e-08	0.0288056	0.372644	0.47514
e13056	0.178805	3.40712e-37	1.01407e-36	-0.00223654	0.874372	0.886712	0.199433	5.03986e-46	2.34727e-45	0.0440945	0.172221	0.260211
e12198	0.36816	2.56636e-160	4.16413e-159	-0.221649	1.07632e-56	1.23043e-55	0.265752	1.37201e-81	1.46834e-80	-0.0802749	0.0128463	0.028217
e11991	0.308505	1.03898e-110	7.91831e-110	-0.199744	3.64381e-46	2.81975e-45	0.216673	3.37517e-54	1.92921e-53	-0.170388	1.08855e-07	8.69112e-07
e11559	0.317433	1.91054e-117	1.60167e-116	-0.229513	9.11671e-61	1.3102e-59	0.213636	1.05068e-52	5.56306e-52	-0.239125	5.97798e-14	1.30736e-12
e11498	0.221721	9.88952e-57	4.0774e-56	-0.147144	1.33208e-25	4.92673e-25	0.167081	1.25427e-32	4.35103e-32	-0.166621	2.07842e-07	1.59536e-06
e11394	0.0428213	0.00245727	0.00307464	-0.0181104	0.200411	0.227554	0.0443363	0.00171382	0.00227455	-0.00865797	0.788766	0.826562
e11286	0.131678	8.81332e-21	1.89449e-20	-0.212386	4.26198e-52	4.12265e-51	0.00530043	0.707879	0.726659	-0.178386	2.62795e-08	2.44789e-07
e11247	0.135746	5.37042e-22	1.20595e-21	-0.068086	1.44426e-06	2.43779e-06	0.10934	8.98684e-15	1.97397e-14	-0.0526914	0.102766	0.166746
e11245	0.342888	5.87481e-138	6.56673e-137	-0.146926	1.57174e-25	5.77069e-25	0.29152	1.57558e-98	2.26433e-97	-0.133856	3.17265e-05	0.000142486
e11121	-0.136418	3.35471e-22	7.56691e-22	0.129316	4.29878e-20	1.31048e-19	-0.0695564	8.51774e-07	1.37321e-06	0.0756087	0.0191319	0.040265
e11073	0.170954	4.22383e-34	1.20715e-33	-0.151251	5.65659e-27	2.27621e-26	0.0902398	1.63337e-10	3.04291e-10	-0.182303	1.27902e-08	1.2867e-07
e10634	0.376984	1.2964e-168	2.41514e-167	-0.325295	1.42779e-123	5.98483e-122	0.232388	2.70337e-62	1.91521e-61	-0.0895215	0.00550859	0.0133213
e10437	0.205609	7.21471e-49	2.52014e-48	-0.102344	4.04391e-13	9.28807e-13	0.177783	8.77187e-37	3.42035e-36	-0.0232106	0.472563	0.563268
e10326	0.236993	8.72928e-65	3.88569e-64	-0.0726561	2.70274e-07	4.87268e-07	0.215432	1.38384e-53	7.64915e-53	-0.0466428	0.148717	0.230878
e10141	0.218051	6.97172e-55	2.73967e-54	-0.137987	1.10747e-22	3.76389e-22	0.152292	2.50376e-27	7.92069e-27	-0.115649	0.00032988	0.00109887
e10066	0.0346728	0.0142121	0.0169802	-0.089529	2.27076e-10	4.68112e-10	-0.00403322	0.775551	0.78968	-0.0310101	0.33716	0.443741
e10032	0.0671523	2.00851e-06	2.8783e-06	0.108553	1.39665e-14	3.4269e-14	0.137032	2.17737e-22	6.25839e-22	0.138247	1.71954e-05	8.15969e-05
e10025	0.0116286	0.411025	0.437094	-0.048385	0.000620513	0.00090469	-0.0099304	0.482662	0.512192	0.00285076	0.929708	0.93716
e09692	0.181939	1.80589e-38	5.53879e-38	0.0632652	7.57371e-06	1.2289e-05	0.225933	6.80448e-59	4.2255e-58	0.136516	2.19394e-05	0.000101243
e08795	0.405209	6.10296e-197	1.39536e-195	-0.362577	3.35506e-155	3.37519e-153	0.214243	5.30601e-53	2.86981e-52	-0.389295	4.26777e-36	2.14669e-33
e08740	0.0644652	5.0673e-06	7.13963e-06	-0.105381	7.99033e-14	1.8781e-13	-0.00945878	0.503697	0.531152	-0.115008	0.00035616	0.00117091
e08666	0.0901612	1.6942e-10	2.79405e-10	-0.119382	2.45938e-17	6.94983e-17	0.0269804	0.0564332	0.0677467	-0.0702491	0.0295221	0.0584631
e08629	0.00604165	0.669302	0.688464	-0.0513076	0.000283993	0.000421873	-0.0128479	0.363721	0.40121	0.0287768	0.373122	0.47514
e08068	0.062809	8.80767e-06	1.23063e-05	-0.0129218	0.36097	0.393565	0.0567198	5.99722e-05	8.69337e-05	0.0285019	0.377708	0.477355
e07917	0.126322	3.07339e-19	6.44131e-19	-0.0711288	4.78642e-07	8.41807e-07	0.0952445	1.4942e-11	2.90187e-11	-0.0194018	0.54823	0.638247
e07807	0.243573	1.93491e-68	9.44913e-68	-0.186297	2.77676e-40	1.76799e-39	0.163988	1.77364e-31	6.06899e-31	-0.15972	6.54963e-07	4.28392e-06
e07711	0.221231	1.75478e-56	7.17606e-56	-0.137343	1.74881e-22	5.86433e-22	0.160821	2.53466e-30	8.49956e-30	-0.0263599	0.414609	0.517489
e07678	0.364125	1.31044e-156	1.99742e-155	-0.231121	1.28149e-61	1.95331e-60	0.258846	2.3504e-77	2.31814e-76	-0.163286	3.64137e-07	2.5439e-06
e07236	0.180745	5.56339e-38	1.68577e-37	-0.148642	4.2534e-26	1.63317e-25	0.11311	1.04152e-15	2.37052e-15	-0.0854877	0.00804584	0.0189115
e07132	-0.0159016	0.260927	0.282859	0.202646	1.71585e-47	1.36996e-46	0.0949893	1.69315e-11	3.27559e-11	0.318702	4.19403e-24	3.01371e-22
e06985	0.170629	5.63526e-34	1.59244e-33	-0.147469	1.04056e-25	3.90598e-25	0.109918	6.48744e-15	1.43753e-14	-0.0367694	0.255054	0.360169
e06758	0.360153	5.1973e-153	7.46927e-152	-0.224497	3.75812e-58	4.84701e-57	0.252399	1.61959e-73	1.40457e-72	-0.153101	1.88289e-06	1.14108e-05
e06709	0.366786	4.76713e-159	7.49333e-158	-0.33742	2.19625e-133	1.00429e-131	0.205317	9.8841e-49	4.8269e-48	-0.345271	2.90425e-28	2.43473e-26
e06441	0.102181	4.4076e-13	7.75182e-13	-0.168308	4.3198e-33	2.17286e-32	0.0116699	0.409366	0.442819	-0.141104	1.14276e-05	5.80614e-05
e06186	0.247771	7.89074e-71	3.92975e-70	-0.131963	7.26212e-21	2.29739e-20	0.200239	2.17035e-46	1.02027e-45	-0.143413	8.16649e-06	4.2789e-05
e05960	0.137825	1.24282e-22	2.84154e-22	-0.0711761	4.70322e-07	8.30077e-07	0.112022	1.9548e-15	4.40927e-15	-0.0650858	0.0437872	0.0798007
e05927	-0.0516942	0.000255322	0.000338857	0.0463638	0.00104044	0.00149954	-0.0121591	0.390014	0.425547	0.0480294	0.137	0.214676
e05810	0.172653	9.30926e-35	2.69113e-34	-0.0204179	0.148864	0.172135	0.170893	4.45795e-34	1.59032e-33	0.0838552	0.00933996	0.0213545
e05705	0.215073	2.07987e-53	7.80728e-53	-0.0211076	0.135614	0.157537	0.226068	5.79278e-59	3.68831e-58	0.0316556	0.327195	0.433469
e05673	0.117588	7.32852e-17	1.42326e-16	0.0155744	0.270868	0.300102	0.136098	4.19605e-22	1.18574e-21	0.135215	2.62988e-05	0.000119174
e05560	0.155745	1.60902e-28	4.12484e-28	-0.171433	2.76216e-34	1.43234e-33	0.0654577	3.61502e-06	5.66466e-06	-0.13645	2.21453e-05	0.000101264
e05174	0.0376199	0.00780465	0.00948247	0.129901	2.91087e-20	8.92787e-20	0.111698	2.3554e-15	5.26562e-15	0.163837	3.32166e-07	2.35324e-06
e05114	-0.0837903	2.95962e-09	4.62326e-09	0.0698024	7.78943e-07	1.34642e-06	-0.0507154	0.000333821	0.000463846	-0.0377722	0.242315	0.345282
e04960	-0.0158046	0.263848	0.28541	0.0976709	4.47829e-12	9.83659e-12	0.0562489	6.90439e-05	9.92259e-05	0.0700748	0.0299289	0.0590363
e04862	0.0468873	0.000911754	0.0011912	-0.0384302	0.00657275	0.0087232	0.0340875	0.0159328	0.0198372	-0.0712141	0.027355	0.0546015
e04668	0.0476676	0.0007471	0.000978624	0.00660723	0.640435	0.677817	0.0645631	4.90231e-06	7.56399e-06	0.0666191	0.0390443	0.0738319
e04666	-0.102444	3.83668e-13	6.7714e-13	0.0557744	7.94913e-05	0.000121164	-0.0796262	1.72066e-08	2.99478e-08	-0.0678076	0.0356742	0.068489
e04419	0.41586	2.2838e-208	7.17971e-207	-0.253422	4.05039e-74	8.85803e-73	0.309416	2.19023e-111	4.59035e-110	-0.233314	2.46483e-13	4.95923e-12
e04210	0.0821503	5.98116e-09	9.20038e-09	0.00254797	0.857055	0.870907	0.0975392	4.78454e-12	9.58815e-12	0.0976681	0.00245008	0.00649811
e04143	0.136641	2.86811e-22	6.49846e-22	0.0102206	0.469961	0.507276	0.158489	1.73536e-29	5.74269e-29	0.0236341	0.464521	0.557647
e03893	0.0423431	0.00274711	0.00342878	-0.0527517	0.000190136	0.000283794	0.0232824	0.0997381	0.114802	-0.120983	0.00017166	0.000630256
e03662	0.0585647	3.41791e-05	4.73611e-05	0.141426	9.33874e-24	3.26207e-23	0.14104	1.23629e-23	3.65796e-23	0.119893	0.000196591	0.000711404
e03638	0.121299	7.51513e-18	1.52424e-17	-0.124509	9.89098e-19	2.89254e-18	0.0447057	0.00156711	0.00209086	-0.204134	1.72579e-10	2.17018e-09
e03180	-0.145804	3.66276e-25	8.81517e-25	0.145763	3.77682e-25	1.35696e-24	-0.0698878	7.55093e-07	1.2252e-06	0.00927533	0.774099	0.817593
e02827	0.158493	1.73065e-29	4.53395e-29	-0.199334	5.58596e-46	4.25717e-45	0.046143	0.00109958	0.00148679	-0.209758	5.24516e-11	7.13058e-10
e02667	-0.203582	6.3373e-48	2.19839e-47	0.211223	1.55487e-51	1.44833e-50	-0.0925408	5.52474e-11	1.04866e-10	0.0723466	0.0249876	0.0509887
e02579	0.0882718	4.04183e-10	6.49534e-10	0.0427453	0.00250137	0.00344709	0.116099	1.79213e-16	4.21233e-16	0.0597745	0.0641281	0.110847
e02530	0.108755	1.2475e-14	2.28178e-14	0.0809827	9.78982e-09	1.8867e-08	0.181972	1.74922e-38	7.15331e-38	0.116082	0.00031316	0.00105858
e02472	0.0583739	3.62526e-05	5.00963e-05	-0.0530243	0.000176071	0.000263583	0.0362337	0.0103979	0.0131411	-0.093239	0.00383479	0.00954902
e02385	0.144026	1.38145e-24	3.26231e-24	0.0228956	0.105497	0.123407	0.180302	8.43257e-38	3.36634e-37	0.0827244	0.0103421	0.0232235
e01758	0.0726095	2.75075e-07	4.06949e-07	-0.0683241	1.32687e-06	2.24719e-06	0.0247146	0.0805647	0.0946823	-0.149564	3.25165e-06	1.90183e-05
e01399	0.308936	4.98268e-111	3.85583e-110	-0.192275	7.63002e-43	5.1172e-42	0.221478	1.31453e-56	7.7789e-56	-0.137774	1.83856e-05	8.56293e-05
e01138	0.000329392	0.981422	0.98534	0.117914	6.01745e-17	1.6186e-16	0.0577061	4.4493e-05	6.56304e-05	0.0651372	0.0436207	0.0798007
e00369	0.0368333	0.00919441	0.0111173	-0.0263253	0.0626962	0.0758082	0.0274066	0.0526453	0.0635026	-0.0133989	0.678416	0.753296
