# Supplementary material for: Collagen-Derived Peptides in CKD: A Link to Fibrosis
Source: Toxins (Basel). 2021 Dec 23;14(1):10. doi: 10.3390/toxins14010010 (PMC8781252; doi:10.3390/toxins14010010)
Supplement: Supplementary file 1 [file toxins-14-00010-s001.zip › Supplementary Table S2 - Top ten highest abundance of 503 peptides.xlsx]

## Sheet: Sheet 1
ID.ML1	Mass.ML1	Sequence	Start	Stop	Total intensity	Rank of total intensity	rho.eGFR	pvalue_egfr	eGFR.P-value.(B-H)	rho.Age	pvalue_age	Age.P-value.(B-H)	rho.Age-corrected	pvalue_age_corrected	Age-corrected.P-value.(B-H)	rho.Age-matched	pvalue_age_matched	Age-matched.P-value.(B-H)
e03180	1250.56	ApGDRGEpGPPGp	798	810	2.05509e+08	1	-0.145804	3.66276e-25	8.81517e-25	0.145763	3.77682e-25	1.35696e-24	-0.0698878	7.55093e-07	1.2252e-06	0.00927533	0.774099	0.817593
e05114	1451.65	SpGSpGPDGKTGPPGp	543	558	1.18411e+08	2	-0.0837903	2.95962e-09	4.62326e-09	0.0698024	7.78943e-07	1.34642e-06	-0.0507154	0.000333821	0.000463846	-0.0377722	0.242315	0.345282
e11073	2169.97	NSGEpGApGSKGDTGAKGEPGpVG	432	455	1.15415e+08	3	0.170954	4.22383e-34	1.20715e-33	-0.151251	5.65659e-27	2.27621e-26	0.0902398	1.63337e-10	3.04291e-10	-0.182303	1.27902e-08	1.2867e-07
e10266	2047.92	NGDDGEAGKpGRpGERGPPGP	229	249	1.12884e+08	4	0.0949561	1.72085e-11	2.86618e-11	-0.0156456	0.268683	0.298339	0.0899471	1.87132e-10	3.47334e-10	-0.0171708	0.595166	0.675776
e11452	2220.98	ADGQpGAKGEpGDAGAKGDAGPPGp	819	843	1.06728e+08	5	-0.0576342	4.54788e-05	6.25022e-05	-0.0148628	0.29337	0.3229	-0.0781768	3.1118e-08	5.3421e-08	-0.0480326	0.136974	0.214676
e05551	1507.73	VGPpGPPGPpGPpGPPS	1177	1193	8.41807e+07	6	0.0943757	2.28365e-11	3.77853e-11	-0.111446	2.72099e-15	6.80925e-15	0.05053	0.000351032	0.000483752	-0.110705	0.000590017	0.00180963
e06708	1636.74	pGpAGEKGSpGADGPAGAP	928	946	6.60564e+07	7	-0.158786	1.36076e-29	3.60243e-29	0.339999	1.57178e-135	1.11162e-133	0.0169897	0.229697	0.257897	0.360913	6.58812e-31	1.10461e-28
e03890	1321.59	ApGDRGEpGPpGPA	798	811	6.58669e+07	8	0.238909	7.73187e-66	3.47244e-65	-0.167539	8.4345e-33	4.11899e-32	0.163822	2.04208e-31	6.94032e-31	-0.18237	1.26321e-08	1.2867e-07
e11498	2226.98	GNSGEpGApGSKGDTGAKGEPGpVG	431	455	6.21453e+07	9	0.221721	9.88952e-57	4.0774e-56	-0.147144	1.33208e-25	4.92673e-25	0.167081	1.25427e-32	4.35103e-32	-0.166621	2.07842e-07	1.59536e-06
e11902	2281.98	ANGApGNDGAKGDAGApGApGSQGApG	699	725	5.76877e+07	10	0.337867	9.35326e-134	1.001e-132	-0.237499	4.61325e-65	7.73488e-64	0.228309	3.9225e-60	2.63069e-59	-0.0900091	0.00525676	0.0127737
